# Supplementary material for: Reading between the Lines: Utilizing RNA-Seq Data for Global Analysis of sRNAs in Staphylococcus aureus
Source: mSphere. 2020 Jul 29;5(4):e00439-20. doi: 10.1128/mSphere.00439-20 (PMC7392542; doi:10.1128/mSphere.00439-20)
Supplement: DATA SET S1 [file mSphere.00439-20-sd001.xlsx]

## Sheet: #001
		#	SRR		Strain	Genotype	Growth condition	Growth time	Treatment
GSM3135586	1-050615A A replicate1	1	SRR7130591	wt _0 min anaerobic	UAMS-1	WT	anaerobic	0 min
GSM3135587	2-050615A B replicate 1	2	SRR7130592	wt_120 min anaerobic	UAMS-1	WT	anaerobic	120 min
GSM3135588	3-050615A C replicate 1	3	SRR7130593	wt_240 min anaerobic	UAMS-1	WT	anaerobic	240 min
GSM3135589	4-050615A D replicate 1	4	SRR7130594	nor KO_0 min anaerobic	UAMS-1	nor KO	anaerobic	0 min
GSM3135590	5-050615A E replicate 1	5	SRR7130595	nor KO_120 min anaerobic	UAMS-1	nor KO	anaerobic	120 min
GSM3135591	6-050615A F replicate 1	6	SRR7130596	nor KO_240 min anaerobic	UAMS-1	nor KO	anaerobic	240 min
GSM3135592	7-050615A G replicate 1	7	SRR7130597	nos KO_0 min anaerobic	UAMS-1	nos KO	anaerobic	0 min
GSM3135593	8-050615A H replicate 1	8	SRR7130598	nos KO_120 min anaerobic	UAMS-1	nos KO	anaerobic	120 min
GSM3135594	9-050615A I replicate 1	9	SRR7130599	nos KO_240 min anaerobic	UAMS-1	nos KO	anaerobic	240 min
GSM3135595	10-050615A A replicate 2	10	SRR7130600	wt_0 min anaerobic	UAMS-1	WT	anaerobic	0 min
GSM3135596	11-050615A B replicate 2	11	SRR7130601	wt_120 min anaerobic	UAMS-1	WT	anaerobic	120 min
GSM3135597	12-050615A C replicate 2	12	SRR7130602	wt_240 min anaerobic	UAMS-1	WT	anaerobic	240 min
GSM3135598	13-050615A D replicate 2	13	SRR7130603	nor KO_0 min anaerobic	UAMS-1	nor KO	anaerobic	0 min
GSM3135599	14-050615A E replicate 2	14	SRR7130604	nor KO_120 min anaerobic	UAMS-1	nor KO	anaerobic	120 min
GSM3135600	15-050615A F replicate 2	15	SRR7130605	nor KO_240 min anaerobic	UAMS-1	nor KO	anaerobic	240 min
GSM3135601	16-050615A G replicate 2	16	SRR7130606	nos KO_0 min anaerobic	UAMS-1	nos KO	anaerobic	0 min
GSM3135602	17-050615A H replicate 2	17	SRR7130607	nos KO_120 min anaerobic	UAMS-1	nos KO	anaerobic	120 min
GSM3135603	18-050615A I replicate 2	18	SRR7130608	nos KO_240 min anaerobic	UAMS-1	nos KO	anaerobic	240 min
GSM3135604	1-070115 J replicate 1	19	SRR7130609	wt _0 mM DEA NONOate	UAMS-1	WT			0 mM DEA NONOate
GSM3135605	2-070115 K replicate 1	20	SRR7130610	wt_2 mM DEA NONOate	UAMS-1	WT			2 mM DEA NONOate
GSM3135606	3-070115 J replicate 2	21	SRR7130611	wt _0 mM DEA NONOate	UAMS-1	WT			0 mM DEA NONOate
GSM3135607	4-070115 K replicate 2	22	SRR7130612	wt_2 mM DEA NONOate	UAMS-1	WT			2 mM DEA NONOate
GSM3135608	5-070115 L replicate 1	23	SRR7130613	nor KO_0 mM DEA NONOate	UAMS-1	nor KO			0 mM DEA NONOate
GSM3135609	6-070115 M replicate 1	24	SRR7130614	nor KO_2 mM DEA NONOate	UAMS-1	nor KO			2 mM DEA NONOate
GSM3135610	7-070115 N replicate 1	25	SRR7130615	nos KO_0 mM DEA NONOate	UAMS-1	nos KO			0 mM DEA NONOate
GSM3135611	8-070115 O replicate 1	26	SRR7130616	nos KO_2 mM DEA NONOate	UAMS-1	nos KO			2 mM DEA NONOate
GSM3135612	9-070115 L replicate 2	27	SRR7130617	nor KO_0 mM DEA NONOate	UAMS-1	nor KO			0 mM DEA NONOate
GSM3135613	10-070115 M replicate 2	28	SRR7130618	nor KO_2 mM DEA NONOate	UAMS-1	nor KO			2 mM DEA NONOate
GSM3135614	11-070115 N replicate 2	29	SRR7130619	nos KO_0 mM DEA NONOate	UAMS-1	nos KO			0 mM DEA NONOate
GSM3135615	12-070115 O replicate 2	30	SRR7130620	nos KO_2 mM DEA NONOate	UAMS-1	nos KO

## Sheet: #002
		SRR	Strain	Genotype/variation	Growth phase
GSM2225025	U1-1_1-2	SRR3742671	UAMS-1	WT	early stationary in TSB (OD600=~1.2)
GSM2225026	U1-2_1-2	SRR3742672	UAMS-1	WT	early stationary in TSB (OD600=~1.2)
GSM2225027	215-1_1-2	SRR3742673	UAMS-1	delta SAR2592 (fad)	early stationary in TSB (OD600=~1.2)
GSM2225028	215-2_1-2	SRR3742674	UAMS-1	delta SAR2592 (fad)	early stationary in TSB (OD600=~1.2)
GSM2225029	478-1_1-2	SRR3742675	UAMS-1	delta SAR2593 (mocR)	early stationary in TSB (OD600=~1.2)
GSM2225030	478-2_1-2	SRR3742676	UAMS-1	delta SAR2593 (mocR)	early stationary in TSB (OD600=~1.2)
GSM2225031	U1-1_0-9	SRR3742677	UAMS-1	WT	late exponential in TSB (OD600=~0.9)
GSM2225032	U1-2_0-9	SRR3742678	UAMS-1	WT	late exponential in TSB (OD600=~0.9)
GSM2225033	478-1_0-9	SRR3742679	UAMS-1	delta SAR2593 (mocR)	late exponential in TSB (OD600=~0.9)
GSM2225034	478-2_0-9	SRR3742680	UAMS-1	delta SAR2593 (mocR)	late exponential in TSB (OD600=~0.9)
GSM2225035	U1-1_0-4	SRR3742681	UAMS-1	WT	early exponential in TSB (OD600=~0.4)
GSM2225036	U1-2_0-4	SRR3742682	UAMS-1	WT	early exponential in TSB (OD600=~0.4)
GSM2225037	478-1_0-4	SRR3742683	UAMS-1	delta SAR2593 (mocR)	early exponential in TSB (OD600=~0.4)
GSM2225038	478-2_0-4	SRR3742683	UAMS-1	delta SAR2593 (mocR)	early exponential in TSB (OD600=~0.4)

## Sheet: #003
		SRR	Strain	Genotype	Treatment
GSM2643938	WT unstressed (control for sulfide, nitroxyl, DcstR) [C1]	SRR5628208	Newman	WT
GSM2643939	WT unstressed (control for sulfide, nitroxyl, DcstR) [C2]	SRR5628209	Newman	WT
GSM2643940	WT unstressed (control for sulfide, nitroxyl, DcstR) [C3]	SRR5628210	Newman	WT
GSM2643941	sulfide-treated [HS1]	SRR5628211	Newman	WT	Na2S was added to the cultures at a ﬁnal concentration of 0.2 mM
GSM2643942	sulfide-treated [HS2]	SRR5628212	Newman	WT	Na2S was added to the cultures at a ﬁnal concentration of 0.2 mM
GSM2643943	sulfide-treated [HS3]	SRR5628213	Newman	WT	Na2S was added to the cultures at a ﬁnal concentration of 0.2 mM
GSM2643944	DcstR [4CsR1]	SRR5628214	Newman	DcstR
GSM2643945	DcstR [4CsR2]	SRR5628215	Newman	DcstR
GSM2643946	DcstR [4CsR3]	SRR5628216	Newman	DcstR
GSM2643947	nitroxyl-treated [Nit1]	SRR5628217	Newman	WT	0.15mM angeli's salt
GSM2643948	nitroxyl-treated [Nit2]	SRR5628218	Newman	WT	0.15mM angeli's salt
GSM2643949	nitroxyl-treated [Nit3]	SRR5628219	Newman	WT	0.15mM angeli's salt
GSM2643950	WT unstressed (CP control) [WT_untreated_1]	SRR5628220	Newman	WT
GSM2643951	WT unstressed (CP control) [WT_untreated_2]	SRR5628221	Newman	WT
GSM2643952	WT unstressed (CP control) [WT_untreated_3]	SRR5628222	Newman	WT
GSM2643953	CP-treated [WT_CP_1]	SRR5628223	Newman	WT	Grown in 960 µg/mL calprotectin
GSM2643954	CP-treated [WT_CP_2]	SRR5628224	Newman	WT	Grown in 960 µg/mL calprotectin
GSM2643955	CP-treated [WT_CP_3]	SRR5628225	Newman	WT	Grown in 960 µg/mL calprotectin

## Sheet: #004
	Triplicets	Bacteria	Treatment
GSM3439177	MRSA untreated [7]	Staphylococcus aureus strain USA 300
GSM3439178	MRSA untreated [8]	Staphylococcus aureus strain USA 300
GSM3439179	MRSA untreated [9]	Staphylococcus aureus strain USA 300
GSM3439180	MRSA treated [10]	Staphylococcus aureus strain USA 300	Treated with PBT2 and Zn
GSM3439181	MRSA treated [11]	Staphylococcus aureus strain USA 300	Treated with PBT2 and Zn
GSM3439182	MRSA treated [12]	Staphylococcus aureus strain USA 300	Treated with PBT2 and Zn

## Sheet: #005
	SRR	Replicate 1	Strain	Source name
GSM1647137	SRR1947662	USA300 JE 1	USA300 JE2
GSM1647138	SRR1947663	USA300 NE1304 1	USA300_NE1304
GSM1647139	SRR1947664	Patient P Nasal 1		C11585_isolated from Patient P nasal tissue
GSM1647140	SRR1947665	Patient P Blood 1		C1360_isolated from Patient P blood
GSM1647141	SRR1947666	Patient S Nasal 1		C24365_isolated from Patient S nasal tissue
GSM1647142	SRR1947667	Patient S Blood 1		C24366_isolated from Patient S blood
		Replicate 2
GSM1647143	SRR1947668	USA300 JE1	USA300 JE2
GSM1647144	SRR1947669	USA300 NE1304 2	USA300_NE1304
GSM1647145	SRR1947670	Patient P Nasal 2		C11585_isolated from Patient P nasal tissue
GSM1647146	SRR1947671	Patient P Blood 2		C1360_isolated from Patient P blood
GSM1647147	SRR1947672	Patient S Nasal 2		C24365_isolated from Patient S nasal tissue
GSM1647148	SRR1947673	Patient S Blood 2		C24366_isolated from Patient S blood

## Sheet: #006
		SRR	Strain	Genotype	Treatment
GSM1964855	Newman wild-type rep1_RNASeq	SRR2976700	Newman	WT
GSM1964856	Newman wild-type rep2_RNASeq	SRR2976701	Newman	WT
GSM1964857	WalKD119A rep1_RNASeq	SRR2976702	Newman	WalKD119A mutant
GSM1964858	WalKD119A rep2_RNASeq	SRR2976703	Newman	WalKD119A mutant
GSM1964859	WalKV149A rep1_RNASeq	SRR2976704	Newman	WalKV149A mutant
GSM1964860	WalKV149A rep2_RNASeq	SRR2976705	Newman	WalKV149A mutant
GSM1964861	DHBP rep1_RNASeq	SRR2976706	Newman	WT	TSB supplemented with 50 μM DHBP
GSM1964862	DHBP rep2_RNASeq	SRR2976707	Newman	WT	TSB supplemented with 50 μM DHBP

## Sheet: #007
		SRR	Strain	Genotype	Plasmid complementation	Induction
GSM2837796	WT1	SRR6246445	HG003	WT
GSM2837797	WT3	SRR6246446	HG003	WT
GSM2837798	dR1	SRR6246447	HG003	rsaE mutant
GSM2837799	dR3	SRR6246448	HG003	rsaE mutant
GSM2837800	dRT0_1	SRR6246449	HG003	rsaE mutant	pRMC2-rsaE	uninduced
GSM2837801	dRT0_2	SRR6246450	HG003	rsaE mutant	pRMC2-rsaE	uninduced
GSM2837802	dRT0_3	SRR6246451	HG003	rsaE mutant	pRMC2-rsaE	uninduced
GSM2837803	dRT5_1	SRR6246452	HG003	rsaE mutant	pRMC2-rsaE	induced 5 min with anhydrotetracycline (aTc, 1 mM)
GSM2837804	dRT5_2	SRR6246453	HG003	rsaE mutant	pRMC2-rsaE	induced 5 min with anhydrotetracycline (aTc, 1 mM)
GSM2837805	dRT5_3	SRR6246454	HG003	rsaE mutant	pRMC2-rsaE	induced 5 min with anhydrotetracycline (aTc, 1 mM)

## Sheet: #008
		Strain	Treatment
GSM2788912	WT Rep1	USA300_P23
GSM2788913	WT Rep2	USA300_P23
GSM2788914	WT Rep3	USA300_P23
GSM2788915	Floxuridine treated Rep1	USA300_P23	1 ug/ml of floxuridine
GSM2788916	Floxuridine treated Rep2	USA300_P23	1 ug/ml of floxuridine
GSM2788917	Floxuridine treated Rep3	USA300_P23	1 ug/ml of floxuridine
GSM2788918	Streptozotocin treated Rep1	USA300_P23	1 ug/ml of streptozotocin
GSM2788919	Streptozotocin treated Rep2	USA300_P23	1 ug/ml of streptozotocin
GSM2788920	Streptozotocin treated Rep3	USA300_P23	1 ug/ml of streptozotocin

## Sheet: #009
		Strain	Condition
GSM2197904	PT1	LYO-S2	4h-old-biofilm formed without fosfomycin - Replica 1
GSM2197905	PT2	LYO-S2	4h-old-biofilm formed without fosfomycin - Replica 2
GSM2197906	PT3	LYO-S2	4h-old-biofilm formed without fosfomycin - Replica 3
GSM2197907	PF1	LYO-S2	4h-old-biofilm formed with 0.25µg/mL of fosfomycin - Replica 1
GSM2197908	PF2	LYO-S2	4h-old-biofilm formed with 0.25µg/mL of fosfomycin - Replica 2
GSM2197909	PF3	LYO-S2	4h-old-biofilm formed with 0.25µg/mL of fosfomycin - Replica 3
GSM2197910	CT1	LYO-S2	24h-old-biofilm not treated with fosfomycin for 24h - Replica 1
GSM2197911	CT2	LYO-S2	24h-old-biofilm not treated with fosfomycin for 24h - Replica 2
GSM2197912	CT3	LYO-S2	24h-old-biofilm not treated with fosfomycin for 24h - Replica 3
GSM2197913	CF1	LYO-S2	24h-old-biofilm treated with 16 µg/mL of fosfomycin for 24h - Replica 1
GSM2197914	CF2	LYO-S2	24h-old-biofilm treated with 16 µg/mL of fosfomycin for 24h - Replica 2
GSM2197915	CF3	LYO-S2	24h-old-biofilm treated with 16 µg/mL of fosfomycin for 24h - Replica 3

## Sheet: #010
		Strain	Treatment
GSM2706359	WT 1A No treatment	USA300
GSM2706360	WT 1B No treatment	USA300
GSM2706361	WT 1C No treatment	USA300
GSM2706362	WT 2A 10 uM Linoleic Acid	USA300	10 uM Linoleic Acid
GSM2706363	WT 2B 10 uM Linoleic Acid	USA300	10 uM Linoleic Acid
GSM2706364	WT 2C 10 uM Linoleic Acid	USA300	10 uM Linoleic Acid

[truncated: 12 more sheets: #011, #012, #013, #014, #015, #016, #017, #018, #019, #020, #021, #022]
