# Supplementary material for: Reading between the Lines: Utilizing RNA-Seq Data for Global Analysis of sRNAs in Staphylococcus aureus
Source: mSphere. 2020 Jul 29;5(4):e00439-20. doi: 10.1128/mSphere.00439-20 (PMC7392542; doi:10.1128/mSphere.00439-20)
Supplement: DATA SET S2 [file mSphere.00439-20-sd002.xlsx]

## Sheet: Fold Change and Exp Values
				#001.1		#001.2		#001.3		#001.4		#001.5		#001.6		#001.7		#001.8		#001.9		#001.10		#001.11		#001.12		#001.13		#002.1		#002.2		#002.3		#002.4		#002.5		#002.6		#002.7		#003.1		#003.2		#003.3
Feature ID	Name	Chromosome region start	Chromosome region end	Fold change	Expression values	Fold change	Expression values	Fold change	Expression values	Fold change	Expression values	Fold change	Expression values	Fold change	Expression values	Fold change	Expression values	Fold change	Expression values	Fold change	Expression values	Fold change	Expression values	Fold change	Expression values	Fold change	Expression values	Fold change	Expression values	Fold change	Expression values	Fold change	Expression values	Fold change	Expression values	Fold change	Expression values	Fold change	Expression values	Fold change	Expression values	Fold change	Expression values	Fold change	Expression values	Fold change	Expression values	Fold change	Expression values
SAUSA300s182	Sau-6079	461303	462824	1.08	2.43/2.63	1.97	1.02/2.01	1.48	0.36/0.53	3.54	8.81/2.49	1.62	3.35/2.07	0	0/0.63	4.16	34.15/8.21	1.38	5.33/7.33	4.82	30.93/6.42	1.61	22.59/36.29	1.7	62.82/36.87	1.26	2/2.53	1.67	2.48/1.48	1.2	5.33/6.38	1.46	9.21/6.29	2.32	14.22/6.13	1.53	4.57/6.99	3.27	4.34/14.19	1.03	12.81/12.48	1.16	5.63/4.85	2.98	695.43/2072.38	1.88	1157.61/2171	7.63	270.85/2067.72
SAUSA300s195	Sau-6745	2713518	2714477	1.4	2.5/3.51	11.57	1.11/0.1	1	0/0	8.95	0.37/3.31	0	0/0.04	1	0/0	1.19	22.05/26.15	1.59	38.23/23.99	8.15	2.57/20.95	1.6	37.43/23.38	2.37	9.96/23.62	61.56	0.05/3.35	33.05	0.06/1.94	1.32	47.36/35.84	4.65	7.72/35.9	7.49	4.37/32.75	4.13	8.36/34.56	1.66	7.86/4.73	1.02	4.07/3.98	1.25	6.9/8.62	2.92	23.72/8.13	1.2	6.28/7.51	0	0/7.67
SAUSA300s296	tsr32	2337921	2338072	1.44	0.2/0.28	0	0/0.45	0	0/0.03	3.99	1.06/0.26	1.09	0.38/0.42	0	0/0.05	6.34	0.5/0.08	0	0/0.39	83.16	2.14/0.03	1.1	0.82/0.75	1.5	0.88/0.59	1.78	0.4/0.22	5.08	0.58/0.11	1.76	1.92/1.09	1.46	1.72/1.18	10.77	0.11/1.14	3.09	0.38/1.17	∞	0.29/0	0	0.9/0	2.49	0.75/0.3	2.34	0.56/1.3	1.45	0.79/1.14	1.09	1.21/1.32
SAUSA300s080	rsaOV	2696303	2696430	1.3	1.07/0.83	2.07	2.57/5.33	1.06	0.84/0.79	1.64	1.35/0.82	2.26	2.4/5.41	2.1	0.44/0.92	1.59	3.53/2.22	1.76	3.94/2.24	1.95	3.58/1.84	1.05	3.68/3.86	1.08	4.15/3.84	6.52	5.43/0.83	7.95	3.59/0.45	1.79	7.64/13.67	4.07	3.3/13.43	4.84	2.65/12.83	4.85	2.91/14.13	1.03	2.78/2.85	1.08	2.12/2.3	1.28	2.41/3.08	1.25	10.2/8.16	1.18	8.85/7.47	2.13	3.64/7.77
SAUSA300s078	rsaOT	2608637	2608828	1.12	2612.21/2917.14	1.03	13091.13/12687.73	1.04	9232.03/8914.51	1.64	4637.52/2822.51	1.2	9819.1/11812.39	1.39	13147.68/9437.76	5.63	428.71/76.16	1.14	57.55/65.81	14.88	917.19/61.62	1.29	364.49/468.81	2.19	988.51/451.33	5.25	12519.93/2385.15	4.38	7802.25/1780.91	1.06	8194.64/8680.27	1.25	6909.36/8635.04	6.07	1240.49/7528.12	198.04	40.86/8092.44	33.72	36.95/1246.22	1.75	2340.8/1339.28	1.17	45.68/39.06	1.55	8704.26/5629.65	8.73	704.41/6150.86	2.22	11563.04/5201.26
SAUSA300s303	tsr39	2811277	2811330	5.3	0/0.08	0	0/0.07	2.37	0.00689/0.04	9.05	0/0.05	0	0.06/0.02	0	0.0065/0.06	3.44	0/0.12	0	0/0.44	3.44	0.02/0.06	0	0/0.23	0	0.06/0	3.63	0.02/0.00678	0	0.6/0	0	0.03/0	0	0.03/0	0	0.13/0	0	0.15/0	1	0/0	0	0.08/0	1	0/0	1.17	0.14/0.17	5.26	0.29/0.05	3.88	0.07/0.26
SAUSA300s248	JKD6008sRNA330	2257272	2257416	1.69	0.45/0.27	0	0/0.88	1	0/0	1.42	0.18/0.26	0	0/0.89	1	0/0	12.49	3.56/0.29	1.05	0.46/0.48	0	0/0.25	5.96	0.65/3.89	1.64	2.37/3.89	3.74	0.86/0.23	2.91	0.34/0.12	1.1	0.77/0.84	1.18	0.78/0.91	1.29	0.69/0.89	1.01	0.88/0.88	1.23	0.87/0.71	1.08	0.55/0.59	2.97	0.3/0.89	1.18	13.13/15.52	1.28	11.02/14.15	1.62	23.73/14.64
SAUSA300s289	tsr25	1442861	1443042	1.34	156.61/116.83	1.24	15.23/12.24	0	0/0.38	1.24	145.38/117.11	1.12	10.98/12.27	1.63	0.72/0.44	4.46	225.41/50.51	1.01	44.95/45.31	1.06	43.89/41.38	1.41	177.09/249.93	3.11	757.26/243.44	10.41	12.57/130.81	36.95	1.83/67.64	1.22	13.07/10.73	1.51	15.99/10.56	6.91	70.68/10.22	4.32	48.95/11.33	1.59	44.79/71.15	1.12	68.39/60.88	1.14	54.34/47.87	3.15	90.12/283.45	1.29	344.29/265.94	1.69	483.6/286.98
SAUSA300s168	Sau-76	643211	643332	1.43	45.07/64.28	1.2	6.87/5.73	3.67	1.19/4.36	1.56	40.94/63.99	1.36	8.01/5.88	1.71	3.08/5.26	1.35	23.23/17.2	1.79	27.88/15.6	1.37	9.88/13.53	1.38	17.77/24.48	2.83	8.73/24.71	12.52	5.94/74.36	1.8	20.26/36.52	1.27	25.34/19.92	2.31	45.69/19.82	1.2	15.47/18.64	1.1	17.82/19.59	1.07	16.07/14.96	1.95	26.14/13.42	1.3	12.97/16.91	1.34	8.77/6.53	3.71	22.29/6.01	6.59	39.77/6.03
SAUSA300s270	tsr6	120784	120897	1.87	4.53/2.42	1.78	8.17/4.6	1.06	1.29/1.22	5.16	11.85/2.3	1.21	5.65/4.69	1.6	2.3/1.44	1.76	4.02/2.28	1.26	2.92/2.31	3.68	7/1.9	1.94	2.22/4.31	2.42	1.82/4.41	1.99	4.73/2.37	4.28	5.65/1.32	3.43	13.41/3.91	4.98	19.13/3.84	2.19	1.73/3.78	1.29	3.33/4.28	1.78	3.17/1.78	2.35	3.6/1.53	1.34	2.65/3.54	2.31	3.97/1.72	3.83	5.93/1.55	3.51	5.89/1.68
SAUSA300s298	tsr34	2591031	2591131	3.45	0.28/0.98	1.53	0.62/0.4	5.85	0.00611/0.04	1.03	1.03/1	1.43	0.28/0.4	0	0/0.06	1.84	1.82/0.99	1.82	0.66/1.2	1.09	0.76/0.84	3.28	0.61/2	1.14	2.13/1.88	2.53	0.38/0.97	1.16	0.59/0.5	2.36	0.1/0.25	1.21	0.32/0.26	1.21	0.12/0.14	6.89	0.99/0.14	∞	0.97/0	0	0.41/0	1.21	1.18/0.98	9.12	9.05/0.99	6.2	5.12/0.82	6.43	6.62/1.03
SAUSA300s054	RsaH	840456	840580	1.51	27.39/41.4	1.09	184.51/170.05	1.32	703.67/929.33	1.39	29.46/40.9	1.03	180.76/175.78	1.82	592.26/1076.53	1.36	9.41/12.78	1.98	22.66/11.44	2.45	24.42/9.95	1.16	8.63/10.02	1.92	19.98/10.39	3.39	156.39/46.16	86.52	2024.12/23.39	1.02	85.61/86.93	1.6	54.41/87.14	16.84	4.9/82.55	4.44	20.05/89.02	3.6	18.13/5.03	2.29	9.76/4.25	1.01	19.11/18.9	1.32	26.31/19.98	1.11	19.92/17.95	1.01	19/18.8
SAUSA300s117	ssr8	268232	268533	1.2	6.63/5.5	1.22	1.72/1.41	1.04	0.71/0.69	1.67	8.65/5.19	1.16	1.67/1.44	1.27	1.03/0.81	5.29	85.26/16.13	1.25	17.93/14.36	1.93	24.47/12.65	1.27	74.15/94.26	2.54	239.71/94.46	3.8	1.39/5.3	1.04	3.19/3.08	1.39	3.93/5.47	1.01	5.38/5.42	5.72	30.08/5.26	8.01	47.83/5.97	1.56	43.73/28.11	1.27	32.5/25.5	1.58	73.84/46.71	2.26	175.73/396.79	1.44	264.62/381.69	4.54	88.53/402.18
SAUSA300s140	ssr128	636401	636794	1.21	193.72/234.18	1.16	1586.96/1368.03	1.04	2192.64/2101.59	1.62	377.83/233.36	1.63	2288.19/1406	1.16	2111.16/2451.15	1.12	384.85/343.53	1.03	304.14/312.38	1.38	415.32/301.73	1.14	480.42/420.08	1.04	419.19/403.43	7.28	1785.06/245.19	22.58	3155.07/139.71	1.09	680.5/743.58	1.9	396.44/752.27	3.07	236.55/725.62	3.76	202.51/760.59	1.25	190.51/238.95	1.11	240.37/216.23	1.07	216.93/203.03	1.6	279.43/175.01	1.22	193.34/158.34	1.46	117.44/171.44
SAUSA300s153	Teg16	2164565	2164789	1.13	270.68/239.92	1.29	19.57/15.19	1.18	72.29/85.52	2.07	115.36/238.33	1.58	9.69/15.32	1.23	84.31/103.74	1.99	2959.32/1489.19	2.18	3328.98/1528.4	34.05	43.49/1480.98	1.36	3672.67/2697.28	6.2	472.84/2933.53	16.01	15.64/250.43	1.65	235.96/142.71	1.23	2917.51/3585.84	5.61	650.34/3650.3	23.92	155.41/3717.19	14.27	235.95/3365.96	1.44	225.76/157.28	1.16	158.82/137.22	1.02	231.41/237.15	2.17	19.61/9.04	6.59	1.26/8.32	3.56	2.37/8.45
SAUSA300s233	JKD6008sRNA205	1157325	1157646	1.9	106.35/202.46	1.16	52.52/60.67	1.11	40.82/45.43	1.54	130.77/201.08	1.14	55.4/62.88	1.93	28.38/54.8	2.35	36.62/85.97	1.48	50.75/75.09	1.31	54.25/71.22	1.11	35.24/39.04	1.19	47.46/39.87	3.95	54.02/213.53	1.17	141.15/120.3	1.19	200.82/168.18	1.13	150.21/169.44	1.78	90.01/160.09	10.3	16.78/172.85	5.96	15.21/90.63	1.42	109.75/77.36	1.09	14.73/15.99	1.08	16.15/17.41	1.71	9.25/15.83	1.52	10.78/16.38
SAUSA300s302	tsr38	2664855	2664945	0	0/0.07	0	0/0.06	5.45	0.00666/0.04	0	0/0.04	2.71	0.05/0.02	0	0/0.06	0	0/0.1	0	0/0.42	4.84	0.01/0.05	0	0/0.22	0	0.05/0	0	0.02/0	0	0.59/0	0	0.02/0	0	0.02/0	0	0.12/0	0	0.15/0	1	0/0	0	0.06/0	1	0/0	1.14	0.13/0.15	5.07	0.27/0.05	4.39	0.06/0.25
SAUSA300s003	T-box riboswitch	414526	414786	1.13	71.08/80.35	1.19	16.81/20.05	2.27	1.48/3.36	1.88	42.85/80.42	1.12	18.31/20.59	1.74	2.3/4.01	1.02	377.43/368.92	1.3	438.27/337.63	5.03	65.14/327.73	1.38	568.92/411.31	3.13	126.61/395.83	4.56	20.4/92.93	2.78	16.41/45.68	1.26	1066.82/849.48	5.75	150.17/863.12	6.14	133.9/822.1	4.53	190.24/862.3	1.33	181.35/135.89	1.13	103.57/117.04	1.12	170.97/190.84	3	1337.57/446.23	1.17	500.56/426.99	4.54	98.52/447.42
SAUSA300s036	sprF4	1022864	1022979	2.79	1.48/4.12	1.89	11.03/5.83	5.5	1.58/0.29	1.01	3.95/3.92	1.72	10.18/5.93	4.03	1.32/0.33	1.44	6.48/4.49	1.5	6.08/4.04	1.99	7.03/3.53	1.22	5.68/6.92	1.18	8.53/7.22	1.52	5.98/3.95	1.76	1.31/2.3	1.09	6/5.49	1	5.47/5.45	1.26	4.15/5.23	1.82	3.26/5.92	1.45	3.13/4.52	1.07	3.51/3.77	2.25	7.83/3.47	1.93	10.5/5.44	5.9	29.7/5.03	1.25	6.44/5.16
SAUSA300s169	Sau-85	1332225	1332383	1.66	1.96/3.24	1.24	2.87/3.57	1.79	1.61/2.87	3.04	1.01/3.06	2.45	1.49/3.65	1.48	5.13/3.46	1.22	5.25/6.42	1.41	4.12/5.79	3.26	1.56/5.1	1.28	7.22/5.65	2.3	2.52/5.81	1.18	3.65/3.1	8.14	14.55/1.79	1.39	4.4/3.17	1.16	2.74/3.17	1.07	3.32/3.11	1.02	3.57/3.49	1.06	3.41/3.59	1.42	2.09/2.96	1.14	3.35/3.8	2.53	3.02/1.19	2.03	0.52/1.05	3.51	4.03/1.15
SAUSA300s214	JKD6008sRNA089	456228	456418	1	0/0	1	0/0	1	0/0	0	0.13/0	1	0/0	1	0/0	0	0.07/0	3.93	0.08/0.02	0	0.09/0	2.42	0.1/0.25	1.07	0.12/0.13	1	0/0	0	0.14/0	0	0.13/0	0	0.05/0	0	0.21/0	1	0/0	0	0/0.14	0	0/0.12	0	0.32/0	1.14	7.04/8.03	10.62	0.7/7.42	4.86	1.53/7.44
SAUSA300s260	JKD6008sRNA396	2742459	2742769	1.11	121.29/134.85	1.07	19.15/20.46	1.65	9.89/16.35	1.09	122.02/133.16	1.09	23.06/21.09	1.12	17.7/19.88	4.94	6.99/34.54	1.98	61.83/31.23	1.22	22.7/27.7	2.25	16.89/7.5	1.06	8.26/7.79	7.11	20.91/148.7	1.24	63.52/78.67	1.05	39.25/37.24	1.04	38.42/37.03	2.62	13.1/34.26	1.12	33.13/37.17	2.36	29.97/12.7	4.38	49.86/11.38	1.19	26.16/31.14	1.14	6.53/7.41	2.42	2.82/6.83	3.1	21.37/6.89
SAUSA300s297	tsr33	2410563	2410648	0	0/0.06	0	0/0.05	6.36	0.0054/0.03	0	0/0.03	2.42	0.04/0.02	0	0/0.05	0	0/0.09	0	0/0.42	4.86	0.00681/0.03	0	0/0.22	0	0.04/0	0	0.02/0	0	0.58/0	1.13	0.57/0.64	10.74	0.06/0.69	6.28	0.11/0.69	4.69	0.13/0.63	1	0/0	0	0.04/0	1	0/0	1.48	63.43/93.78	1.38	60.92/84.18	1.98	46.78/92.6
SAUSA300s046	rsaOG	2430519	2430663	1.08	43.37/40.24	1.2	461.69/385.35	1	2180.55/2180.55	1.14	34.84/39.81	2.16	188.33/405.91	1.21	2087.79/2526.38	1.95	8.71/16.96	1.46	10.5/15.33	1.12	11.89/13.33	1.8	16.61/9.26	1.54	6.21/9.57	8.56	381.44/44.57	142.7	3237.61/22.69	1.3	50.29/38.76	1.79	69.55/38.88	1.35	25.98/35.15	2.9	12.87/37.25	2.1	11.75/24.73	1.44	32.15/22.29	1.17	10.97/12.84	4.21	127.43/30.24	8.45	227.47/26.92	6.88	196.84/28.6
SAUSA300s049	RsaC	690547	691421	1.19	3726.84/4416.34	1.1	308.32/279.7	1.14	82.09/93.62	1.17	3689.39/4316.97	2.59	748.38/289.27	2.15	237.79/110.81	1.01	113.05/114.18	1.54	64.71/99.59	1.95	185.44/95.29	1.6	78.48/125.89	2.24	279.13/124.4	14.6	267.69/3908.28	13.21	254.79/3366.1	1.12	5282.38/5902.13	1.25	4605.61/5741.18	2.65	2039.91/5412.64	104.96	48.55/5095.44	45.7	44.41/2029.36	1.17	2714.04/2313.32	1.05	49.7/47.38	1.05	19.84/20.77	1.59	29.64/18.7	1.32	25.79/19.51
SAUSA300s084	Teg27	2499821	2501038	2.73	227.38/83.4	1.35	255.4/189.16	1.76	368.89/209.07	1.28	107.18/83.71	1	196.93/195.98	1.58	154.3/243.94	1	107.89/108.22	54.88	5143.81/93.72	1.01	88.34/89.63	44.76	5310.33/118.63	1.03	114.75/118.22	1.83	175.71/96.22	11.7	555.4/47.47	1.05	92.68/88.05	1.13	99.86/88.31	1.19	99.34/83.4	1.24	111.43/89.9	1.03	105.14/101.95	1.09	94.39/86.91	1	113.32/113.12	1.04	25369.45/24508.32	2.17	11581.12/25152.85	1.27	26762.8/20990.83
SAUSA300s145	Teg51	793275	793631	1.61	13.71/22.02	1.17	62.78/53.57	1.06	0.6/0.64	1.25	17.23/21.61	1.33	73.9/55.44	1.8	1.36/0.76	4.54	144.96/31.91	1.15	33.26/29.03	1.09	28.3/25.87	1.41	113.19/160.14	1.92	81.52/156.92	2.16	48.1/22.24	4.24	2.91/12.36	1.21	51.04/61.96	1.91	32.51/62.09	2.62	21.87/57.36	1.39	44.18/61.62	1.99	40.2/20.17	1.27	14.75/18.71	1.09	39.31/42.67	1.5	241.46/161.2	4.45	649.48/146.08	1.46	231.1/157.81
SAUSA300s171	Sau-6569	282759	282897	1.2	4607.45/5542.52	1.05	8297.64/8674.37	1.29	86.37/111.68	1.12	5217.89/5822.96	1.11	8993.63/8115.72	1.03	128.55/132.1	17.67	240.92/13.64	1.03	12.49/12.16	3.67	39.48/10.76	1.08	245.82/266.37	2.25	578.05/257.48	1.29	7635.1/5922.37	17.85	294.58/5257.77	1.03	10448.42/10171.44	1.17	8635.04/10104.6	2.58	3990.01/10293.97	696.99	13.85/9649.96	281.46	12.66/3563.16	1.13	4508.87/4002.65	1.03	14.36/13.88	1.05	2535.41/2419.6	29.18	89.21/2603.33	1.37	1767.1/2424.54
SAUSA300s206	RsaX15	1909874	1910174	1.12	110.56/123.61	1.12	45.87/51.43	1.07	27.2/25.32	1.16	107.26/124.03	1.01	52.99/53.58	1.24	24.81/30.73	1.25	89.03/71.3	1.87	116.05/62.16	1.13	65.46/57.75	1.01	99.89/98.52	1.62	159.64/98.63	2.95	46.55/137.43	1.25	90.06/71.81	1.42	84.79/120.06	1.47	81.84/120.38	1.09	123.86/113.27	1.89	232.7/123.13	1.76	221.67/125.7	1.19	128.77/108.5	1.02	237.53/233.24	1.25	4.44/3.55	2.46	7.96/3.24	2.67	8.94/3.35
SAUSA300s216	JKD6008sRNA118	561659	561836	1	0/0	0	0/0.1	1	0/0	1	0/0	0	0/0.06	1	0/0	1	0/0	0	0/0.04	1	0/0	1	0/0	1	0/0	0	0.07/0	0	0.15/0	1	0/0	1	0/0	1	0/0	1	0/0	1	0/0	1	0/0	1	0/0	1.13	2.23/1.98	6.6	11.99/1.82	2.04	3.78/1.85
SAUSA300s291	tsr27	1642819	1642923	2.21	0.56/1.24	1.94	1.89/0.98	1.55	0.67/1.04	1.58	1.93/1.22	1.05	1.08/1.03	2.28	0.53/1.22	1.54	1.29/1.99	1.17	2.4/2.05	1.15	1.94/1.69	1.42	2.21/1.56	1.2	1.72/1.44	1.26	0.95/1.2	7.33	4.81/0.66	1.1	2.07/1.88	1.14	2.22/1.94	5.71	0.33/1.89	1.86	3.78/2.03	13.2	3.64/0.28	21.8	5.19/0.24	1.15	3.49/4	1.04	0.06/0.06	0	0.2/0	4.24	0.02/0.1
SAUSA300s293	tsr29	1954960	1955091	0	0/0.04	0	0/0.0097	0	0/0.02	1	0/0	1	0/0	0	0/0.04	0	0/0.02	0	0/0.37	0	0/0.02	0	0/0.2	0	0.01/0	1	0/0	0	0.55/0	1	0/0	0	0.00234/0	0	0.06/0	0	0.12/0	1	0/0	1	0/0	1	0/0	1.36	20.88/15.35	1.67	23.36/14.02	2.73	39.43/14.46
SAUSA300s295	tsr31	2244963	2245035	0	0/0.05	0	0/0.01	0	0/0.03	0	0/0.02	0	0.02/0	0	0/0.05	0	0/0.07	0	0/0.39	0	0/0.02	0	0/0.21	0	0.02/0	1	0/0	0	0.57/0	0	0.01/0	0	0.00727/0	0	0.09/0	0	0.12/0	1	0/0	0	0.02/0	1	0/0	1.02	0.1/0.1	7.3	0.25/0.03	23.93	4.23/0.18
SAUSA300s023	TPP riboswitch	2215393	2215496	1.54	13.05/8.45	1.2	46.93/38.98	1.28	6.21/7.94	1.87	15.09/8.06	1.02	39.41/40.24	1.45	14.07/9.7	1.13	17.07/15.06	1.13	11.92/13.47	1.23	14.58/11.87	1.42	25.97/18.34	1.96	9.65/18.86	4.39	36.14/8.23	7.34	35.08/4.78	1.06	26.19/24.64	1.14	21.49/24.47	1.51	15/22.71	3.5	6.64/23.28	2.41	6.2/14.95	1.15	15.09/13.18	1.14	7.81/6.87	1.05	367.24/349.46	1.54	513.34/332.45	1.21	427.94/352.85
SAUSA300s041	rsaOB	414423	414526	1.32	0.25/0.33	1	0/0	1	0/0	0	0/0.32	1	0/0	1	0/0	1.06	1.41/1.34	1.95	2.88/1.47	0	0/1.18	1.27	1.32/1.68	3.57	0.43/1.55	0	0/0.28	0	0/0.16	1.2	2.51/2.08	6.92	0.31/2.13	0	0/2.07	3.25	0.68/2.2	0	0.66/0	0	0.33/0	1.08	0.73/0.67	3.19	7.96/2.5	3.04	6.95/2.28	0	0/2.39
SAUSA300s113	sbrC	691375	691666	1.07	1108.13/1183.27	1.08	45.37/41.95	1.04	17.45/18.18	1.23	978.98/1200.66	3.19	139.19/43.57	2.01	45.22/22.5	2.64	22.26/58.73	2.06	24.9/51.21	1.81	85.39/47.3	1.07	22.01/23.63	3.08	73.33/23.82	26.87	38.72/1040.58	10.45	69.85/730.19	1.28	1681.56/2158.6	1.45	1489.12/2156.47	2.23	1077.54/2400.91	104.58	20.54/2148.51	55.96	18.6/1040.8	1.19	1192.89/1004.91	1.05	18.48/19.36	1.29	2.52/1.96	3.2	5.54/1.73	3	5.63/1.88
SAUSA300s119	ssr24	1652722	1652955	1.06	437.2/461.48	1.05	1422.09/1353.54	1.11	638.66/707.2	1.12	515.34/459.48	1.33	1048.93/1391.62	1.4	591.46/830.48	1.03	505.2/519.58	1.2	395.06/473.1	1.05	432.85/456.52	1.22	671.45/550.14	1.24	424.31/526.49	3.84	1747.05/455.13	6.33	1783.82/281.91	1.12	1186.63/1056.96	1.31	824.86/1077.73	2.18	464.37/1011.6	3.84	276.63/1062.27	1.75	266.81/468.04	1.08	457.85/425.73	1.02	283.8/277.57	2.17	165.85/76.29	2.57	174.66/67.84	3.81	286.88/75.38
SAUSA300s125	ssr47	589200	589293	1.92	2.13/1.11	3.78	0.38/1.42	2.12	0.77/1.62	1.67	1.79/1.07	2.44	0.61/1.5	5.26	0.36/1.92	1.3	1.93/1.49	2.4	0.69/1.66	1.25	1.66/1.32	2.05	1.08/2.2	1.73	1.25/2.15	1.28	1.43/1.12	13.36	8.23/0.62	1.91	1.85/3.53	1.31	2.68/3.51	1.3	4.43/3.42	3.57	1.09/3.88	4.32	1.08/4.68	4.81	0.81/3.91	2.96	0.37/1.1	1.49	199.04/295.97	1.23	225.16/277.85	3.7	80.85/299.3
SAUSA300s132	ssr87	583462	583571	1.05	24.75/23.5	1.25	3.96/3.18	1.06	0.33/0.35	1.36	17.07/23.19	1.38	4.54/3.28	2.05	0.82/0.4	1.47	26.53/38.93	1.29	26.86/34.53	1.2	37.11/30.98	1.03	27.48/28.18	1.85	52.99/28.61	7.24	3.29/23.8	8.29	1.59/13.22	1.16	11.48/13.26	1.1	14.46/13.09	2.42	30.46/12.58	2.01	27.79/13.81	1.12	25.06/28.15	1.16	29.86/25.7	1.01	26.17/26.37	1.29	25523.66/33019.84	1	33657.87/33657.87	2.42	11641.61/28168.17
SAUSA300s166	Teg40as	870082	870381	0	20.3/0	1.58	38.05/60.18	1.04	396.62/410.9	0	134.82/0	1.2	51.91/62.46	1.39	665.48/477.82	1.18	61.75/73.02	1.39	88.36/63.68	1.55	91.55/59.24	1.26	53.77/67.86	1.43	98.52/68.69	0	53.57/0	0	1110.14/0	1.31	89.44/68.12	1.67	115.03/68.67	2.35	27.63/64.83	1.53	106.81/69.69	3.66	101.11/27.62	0	0/23.42	1.02	110.56/108.12	1	0/0	1	0/0	1	0/0
SAUSA300s242	JKD6008sRNA287	1960049	1960205	1	0/0	1	0/0	1	0/0	1	0/0	1	0/0	1	0/0	1	0/0	0	0/0.13	1	0/0	0	0/0.01	1	0/0	1	0/0	0	0.28/0	1	0/0	1	0/0	1	0/0	1	0/0	1	0/0	1	0/0	1	0/0	1.03	116.33/119.5	1.7	182.2/107.14	3.04	38.44/116.75
SAUSA300s247	JKD6008sRNA328	2246683	2246949	2.01	3.35/1.66	1.4	1.79/2.51	1.56	0.39/0.25	1.68	2.76/1.65	1.12	2.29/2.57	1.4	0.21/0.29	1.03	5.5/5.33	1	4.89/4.89	1.46	6.2/4.25	1.08	6.36/5.89	1.46	8.91/6.1	1.48	2.5/1.69	1.46	1.3/0.89	1.17	5.17/6.06	1.02	6.11/5.99	1.01	5.78/5.84	1.39	9.15/6.57	1.36	8.44/6.22	1.4	3.7/5.17	1.15	8.05/9.29	1.05	30.26/28.82	1.16	22.17/25.61	1.49	18.37/27.29
SAUSA300s282	tsr18	1074291	1074484	1.05	1232.11/1174.37	1.02	257.48/251.23	1.45	58.49/84.63	1.3	1549.55/1190.73	1.81	143.91/260.31	1.11	92.21/102.5	3.69	269.1/992.37	1.48	1410.81/952.04	1.3	706.9/920.51	1.25	370.57/296.52	2.06	140.01/288.64	4.31	239.34/1030.87	3.08	235.38/726.07	1.43	669.76/466.84	2.25	1058.97/470.99	1.03	442.21/453.57	2.19	1042.99/476.17	2.18	968.35/445.03	1.32	531.93/404.17	1.01	1029.35/1014.97	1.18	209.95/248.69	1.12	206.84/231.63	11.33	2843.26/250.95
SAUSA300s022	RNAIII	2146190	2146741	1.23	15542.18/19131.22	1.06	19930.87/21095.6	1.21	2577.76/3120.47	2.03	9309.32/18860.71	1.57	14217.38/22344.38	1.24	2782.26/3442.21	4.73	1541.63/7290.46	1.2	11232.75/9322.83	1.58	5354.87/8434.86	2.08	3221.68/1547.7	1.12	1740.79/1553.17	1.17	22962.68/19693.87	7.74	3879.13/30016.83	1	33240.07/33240.07	1	31439.88/31439.88	2.2	13475.68/29609.44	36.1	868.38/31351.44	17.25	810.91/13990.02	1.15	15294.81/13316.41	1.16	988.49/850.47	3.4	6816.84/2006.55	2.08	4360.11/2098.73	4.16	481.67/2004.84
SAUSA300s035	sprF2	1022495	1022611	1.19	6/7.13	1.16	8.32/9.64	1.87	1.22/2.29	1.02	6.84/6.7	1.09	8.99/9.77	1.26	2.16/2.73	1.33	12.11/16.08	1.13	16.26/14.36	1.59	19.92/12.51	1.08	13.87/12.82	1.59	21.08/13.28	1.44	9.94/6.91	2.93	11.72/4.01	1.06	2.91/3.09	1.4	4.28/3.05	3.28	9.74/2.97	3.61	12.17/3.37	1.13	11.23/9.97	1.2	7.11/8.52	1.14	13.97/12.28	1.27	72.88/57.55	5.4	276.42/51.17	2.07	117.16/56.72
SAUSA300s042	rsaOC	771998	772168	1.03	3.87/3.74	1.23	18.96/15.46	3.5	0.65/0.18	1.28	2.78/3.54	2.1	32.69/15.55	0	0/0.21	1.7	28.4/16.66	1.1	13.73/15.06	1.38	18.08/13.09	1.12	33.61/30.14	1.2	36.55/30.53	4.44	15.85/3.57	2.27	0.92/2.08	1.07	18.68/20.06	2.58	51.6/20.01	1.52	12.29/18.66	1.25	24.42/19.58	1.81	21.89/12.11	1.53	7.02/10.75	1.14	19.72/22.44	1.85	101.24/54.75	3.41	165.62/48.52	1.5	35.69/53.58
SAUSA300s074	rsaOI	632858	633107	1.26	536.22/677.52	1.24	1169.28/1454.24	1.09	396.47/365.03	1.88	1306.74/694.57	1.07	1403.03/1494.97	1.05	411.56/432.68	1.19	1042.7/1245.05	1.29	948.99/1219.85	1.69	2005.89/1185.32	1.09	1213.41/1108.32	1.01	1067.12/1079.87	2.88	1835.61/637.89	2.45	1025.13/418.34	1.45	4071.52/5888.49	3.05	1875.46/5727.35	6.3	866.55/5456.09	11.39	446.22/5081.31	2.01	424.86/852.06	1.01	810.33/820.19	1.06	469.7/445.05	1.87	541.06/289.62	1.22	331.15/271.89	1.62	180.05/292.48
SAUSA300s087	Teg41	477291	477496	1.08	270.89/291.38	1.01	89.11/88.52	1.68	0.88/1.47	1.47	420.71/286.87	1.02	88.87/90.8	3.7	0.47/1.74	1.34	797.57/1070.05	1.5	682.81/1026.03	1.32	1300.26/988.15	1.05	905.32/859.38	1.2	1001.1/835.55	3.86	77.38/299.04	25.71	6.82/175.42	1.11	1370.3/1516.5	1.36	1109.11/1510.96	5.5	299.73/1648.35	2.92	520.27/1518.82	1.62	491.47/303.62	1	279.38/279.08	1.03	528.13/514.63	4.51	566.14/125.58	1.53	172.9/113.04	3.02	371.41/123.06
SAUSA300s089	Teg49	679024	679240	1	1025.33/1021.19	1.01	252.06/255.82	1.29	159.07/205.83	1.07	1112.53/1041.65	1.44	184.19/264.84	1.28	308.81/240.37	1.29	1191.98/926.55	1.18	1030.7/871.62	1.44	588.53/849.02	1.21	1510.51/1246.93	1.62	752.84/1217.52	3.78	243.23/918.93	1.16	547.16/634.44	1.5	1025.93/685.99	2.62	1827.19/698.49	1.51	436.93/657.97	1.15	601.41/690.34	1.3	571.75/440.59	1.01	407.43/401.69	1.02	610.55/596.71	1.34	215.79/289	1.18	320.42/271.67	1.52	444.52/292.78
SAUSA300s128	ssr63	897441	897752	1.28	7.58/5.9	1.2	0.57/0.68	1.28	0.35/0.45	1.16	6.46/5.58	1.25	0.84/0.67	2.86	1.47/0.51	5.68	0.98/5.54	1.41	7.13/5.06	1.33	3.32/4.41	1.39	1.58/1.14	3.4	3.43/1.01	9.09	0.63/5.71	1.55	2.14/3.33	1.65	3.57/2.16	3.27	7.16/2.19	1.38	2.97/2.16	3.89	9.09/2.34	2.64	8.42/3.19	1.42	3.76/2.65	1.08	9.95/9.21	1.52	14.07/21.36	1.96	9.79/19.23	1.1	22.24/20.21
SAUSA300s148	Teg23	2416109	2416409	1.1	2089.77/2293.97	1.01	387.37/385.26	1.46	135.63/198.2	1.18	2688.08/2269.77	1.39	290.31/404.66	1.06	243.98/230.5	1.79	968.32/1732.95	1.77	3193.69/1805.2	1.11	1643.93/1829.76	1.67	1715.2/1026.74	1.25	1265.15/1008.63	4.91	380.52/1868.36	2.69	523.94/1407.47	1.13	1232.67/1090.36	1.48	1662.66/1122.84	1.47	804.26/1182.78	2.05	2266.02/1103.94	3.14	2502.64/797.91	1.51	1112.32/734.28	1.14	1980.82/2257.49	1.29	874.58/1130.28	1.47	1673.92/1140.93	3.73	4258.51/1141.54
SAUSA300s164	Teg36as	2415116	2416067	1.02	180/175.98	1.08	52.79/48.93	1.65	5.1/8.39	1.12	194.77/173.68	1.3	66.29/51.07	1.71	6.01/10.27	1.62	2104.87/1301.83	1.71	758.13/1299.21	1.29	1607.65/1248.02	1	2052.48/2044.5	1.19	2480.3/2091.5	4.28	44.37/189.77	2.79	37.17/103.83	1.32	133.33/175.35	1.6	283.89/177.18	5.49	924.33/168.45	4.02	720.26/178.98	1.36	670.03/912	2.14	406.28/870.76	1.12	789.42/704.55	2.14	665.56/1421.74	1.51	967.37/1461.63	4.85	291.85/1416.75
SAUSA300s192	Sau-6527	166731	167808	0	0/0.12	3.31	5.37/1.62	1.32	2.09/1.59	37.92	4.18/0.11	0	0/1.69	13.06	0.15/1.92	3.47	1.54/0.44	17.37	0.03/0.6	5.16	2.26/0.44	1.02	1.79/1.84	0	0/1.7	23.42	1.63/0.07	270.44	8.35/0.03	1.63	1.16/1.88	3.27	0.58/1.9	1.85	1/1.85	1.13	1.78/2.01	1.69	1.69/1	1.5	1.31/0.87	0	0/1.89	1	0/0	1	0/0	1	0/0
SAUSA300s194	Sau-6733	370756	371891	0	0/0.33	0	1.02/0	1.29	0.34/0.26	3.35	1.09/0.33	1	0/0	38.25	0.00785/0.3	0	1.69/0	0	0.03/0	0	1.28/0	0	0/1.87	5.35	0.33/1.79	0	0/0.29	7.95	1.25/0.16	4.54	0.26/1.2	1.25	1.04/1.29	1.6	0.77/1.24	4.84	0.27/1.29	2.56	0.26/0.67	1.06	0.64/0.6	1.38	0.35/0.25	2.46	5.75/2.33	2.16	4.62/2.14	1.06	2.37/2.23
SAUSA300s197	Sau-6769	868892	869320	2.18	1.47/3.2	1.14	2.64/3.01	0	0.06/0	1.35	2.26/3.06	1.96	6.06/3.08	0	0.13/0	1.29	14.12/18.22	1.09	15/16.36	1.22	17.5/14.32	1.45	10.44/15.18	1.37	21.67/15.85	1.02	3.04/3.09	29.83	0.06/1.78	1.01	8.39/8.46	1.22	6.83/8.35	1.07	8.7/8.11	1.54	14.1/9.13	1.43	12.88/8.99	1.86	4.08/7.6	1.02	14.44/14.08	1.16	33.76/39.28	1.3	26.67/34.63	5.6	6.66/37.33
SAUSA300s205	RsaX11	1191255	1191517	1.26	42.45/53.66	1.04	56.39/58.42	1.13	99.67/88.41	1.01	53.94/53.43	1.22	50.01/60.98	1.07	113.96/106.84	2.58	180.22/69.8	1.05	64.19/60.86	1.07	60.49/56.54	1.11	180.14/199.12	1.39	139.28/193.4	1.18	52.18/61.58	7.76	237.44/30.6	1.08	62.41/67.55	1.04	65.25/67.78	1.03	60.95/62.74	1.13	76.74/67.84	1.17	71.46/61.06	1.08	56.26/52.1	1.03	74.39/76.93	1.02	4.96/4.85	1.28	5.7/4.47	1.66	7.54/4.54
SAUSA300s230	JKD6008sRNA192	1023245	1023466	1.28	0.75/0.96	1.96	1.72/0.87	1	0/0	1.6	1.5/0.94	2.36	2.14/0.9	0	0.12/0	1.6	12.09/7.55	1.35	9.2/6.8	2.1	2.84/5.96	1.22	15.65/12.8	2.52	5.26/13.22	1.09	0.86/0.94	1.98	0.23/0.46	1.48	19.23/12.99	2.56	5.02/12.87	5.37	2.27/12.16	2.83	4.72/13.33	1.85	4.5/2.44	1.04	2.11/2.03	1.45	7.13/4.94	1.44	19.83/13.75	1.5	18.84/12.58	1.14	11.3/12.92
SAUSA300s236	JKD6008sRNA243	1540811	1540995	1	0/0	1	0/0	0	0/0.21	1	0/0	1	0/0	0	0/0.24	0	10.59/0	0	0/0.12	1	0/0	5.56	2.01/11.19	3.33	38.73/11.62	1	0/0	0	1.04/0	1	0/0	1	0/0	1	0/0	1	0/0	1	0/0	1	0/0	1	0/0	1.6	473.5/755.88	1.81	1350.62/747.75	4.19	181.71/761.68
SAUSA300s272	tsr8	170012	170214	1.06	10.21/9.68	1.02	59.38/58.07	1.13	88.75/100.58	1.3	7.08/9.21	2.19	27.48/60.29	1.74	70.18/122.09	1.5	9.48/6.3	1.26	6.99/5.55	1	5.02/5.01	1.15	8.77/10.06	1.01	10.32/10.42	5.55	51.95/9.35	49.62	269.46/5.43	1.3	11.34/8.73	1.03	8.83/8.61	1	8.24/8.26	1.05	9.75/9.24	1.04	8.94/8.6	1.12	6.47/7.27	1.06	10.43/9.83	1.2	465.83/386.9	1.93	715.48/370.19	2.88	135.3/389.48
SAUSA300s002	SAM riboswitch	15974	16073	0	0.64/0	0	0/0.31	1	0/0	0	0.32/0	1.21	0.26/0.31	0	0.27/0	2.43	2.49/1.03	2.5	2.61/1.05	2.03	0.43/0.87	1.11	3.02/2.72	7.26	0.37/2.68	0	0.3/0	1	0/0	1.46	1.72/1.18	2.18	0.59/1.28	1.33	1.65/1.24	1.41	1.74/1.23	1	1.69/1.69	4.16	0.34/1.43	2.49	0.72/1.8	1.6	68.07/42.45	1.34	28.01/37.48	1.49	27.49/40.86
SAUSA300s012	T-box riboswitch	1390185	1390390	1.1	22/24.18	1.22	2.52/3.07	1.75	2.99/1.71	1.05	22.66/23.89	1.81	1.73/3.13	1.43	2.91/2.03	1.38	25.23/18.22	1.31	21.29/16.31	1.7	8.46/14.34	1.26	33.75/26.78	1.48	18.04/26.78	7.86	3.1/24.41	1.59	8.54/13.57	1.06	50.26/53.45	1.35	39.16/53.05	1.61	30.29/48.73	1.75	30.13/52.82	1.02	27.44/28.13	1.1	23.2/25.54	1.07	27.13/29.04	1.54	45.45/29.6	3.15	83.08/26.35	1.83	50.97/27.9
SAUSA300s047	RsaA	643049	643189	1.17	1368.79/1606.75	1.18	596.06/503.59	1.21	1189.28/1443.4	1.27	1300.2/1645.33	1.02	542.89/530.12	1.67	996.65/1666.83	1.15	753.4/653.09	1.52	896.67/589.31	1.36	422.68/574.38	1.19	690.98/820.22	1.62	492.3/795.24	2.63	513.83/1352.8	2.58	2530.97/981.66	1.31	1297/987.38	1.9	1915.85/1007.13	1.72	552.89/949.69	1.95	507.04/988.98	1.16	479.33/553.89	1.55	789.36/510.23	1	501.11/503.17	1.45	991.37/1433.66	1.28	1891.85/1476.13	4.88	6988.28/1432.8
SAUSA300s050	RsaD	706640	706817	1.02	179.31/176.25	1.78	39.15/21.95	1.1	119.87/131.49	1.13	153.64/174	1.01	22.42/22.58	1.13	138.64/156.04	1.63	802.22/1307.04	1.47	1922.63/1305.69	12.83	98.1/1258.22	1.39	1207.41/866.61	7.92	106.16/840.54	8.57	22.17/190.03	3.34	347.87/104.22	1.34	281.1/377.06	2.44	156.34/382.03	2.82	128.15/361.88	2.46	155.7/382.96	1.12	145.6/129.73	1.07	121.18/112.81	1.15	179.37/156.48	1.51	63.49/41.92	1.61	59.88/37.1	1.46	59.22/40.45
SAUSA300s053	RsaG	256414	256608	1.01	28.08/28.33	1.2	187.8/156.62	1.11	1440.21/1602.73	1.18	23.67/27.92	1.85	87.4/161.89	1.9	955.42/1817.12	1.11	26.14/23.44	1.06	22.88/21.58	1.26	14.75/18.64	1.27	21.65/27.59	1.39	20.2/28.13	4.68	142.32/30.4	167.4	2689.17/16.06	1.16	57.58/49.61	1.43	34.29/49.12	1.5	30.01/45.1	1.69	28.68/48.54	1.08	25.68/27.75	1.05	26.48/25.3	1.11	28.91/26.06	2.04	6.57/3.22	3.56	10.42/2.92	1.42	2.17/3.08
SAUSA300s086	Teg39	234867	235059	1.07	82.57/77.4	1.21	54.51/44.89	1.13	29.56/33.28	1.01	76.67/77.58	2.52	116.3/46.09	1.12	36.26/40.64	1.77	79.39/44.95	1.46	58.21/40	1.02	37.29/36.4	1.03	90.36/87.82	1.13	99.63/88.27	2.2	40.94/90.11	2.5	110.57/44.15	1.35	54.75/73.68	1.77	42.07/74.28	1.05	65.94/69.06	1.7	43.85/74.45	1.67	39.73/66.3	1.23	69.66/56.81	1.04	40.9/42.35	5.75	7.44/42.8	1.1	41.5/37.85	3.94	10.47/41.23
SAUSA300s110	sprA3	2653103	2653366	1.16	39.64/45.89	1.06	242.24/229.46	1.14	174.9/153.63	1.51	30.15/45.62	1.75	136.37/238.13	1	178.95/178.95	3.68	53.98/14.67	1.22	10.71/13.07	1.06	12.17/11.45	1	59.04/58.84	2.58	23.11/59.58	4.18	216.89/51.85	15.2	397.27/26.14	1.23	65.51/53.18	1.04	54.93/52.9	1.91	25.43/48.54	4.2	12.48/52.44	2.02	11.48/23.24	1.37	29.25/21.38	1.01	12.67/12.57	1.19	0.93/1.1	3.69	3.29/0.89	9.65	10.4/1.08
SAUSA300s135	ssr100	2830096	2830443	1.1	16.61/18.28	1.04	147.89/142.58	1.16	165.95/193.26	2.12	8.49/18	2.4	61.36/147.54	1.77	128.16/226.98	1.03	8.15/7.88	1.06	6.69/7.07	1.21	7.46/6.19	1.13	9.83/8.67	1.06	8.55/9.07	7.22	128.88/17.85	50.02	515.84/10.31	1.21	19.1/15.81	1.21	12.87/15.6	1.06	13.94/14.76	1.66	9.66/16.01	1.55	8.97/13.91	1.16	10.53/12.21	1.1	8.8/9.71	1.7	15.18/8.92	3.59	29.31/8.16	2.07	17.07/8.26
SAUSA300s151	Teg134	2714459	2714554	1.38	2.1/2.9	1.08	2.38/2.56	1.1	4.5/4.07	1.99	1.41/2.8	2.84	0.92/2.61	2.44	2/4.9	1.14	12.22/13.98	1.67	20.84/12.49	4.36	2.52/10.99	1.73	22.58/13.04	3.75	3.61/13.53	1.11	2.56/2.85	12.56	20.28/1.61	1.18	2.82/3.33	1.43	2.31/3.3	4.89	0.66/3.22	2.3	1.58/3.64	2.23	1.52/0.68	1.51	0.38/0.58	2	0.84/1.67	2.58	202.91/78.72	1.1	63.76/70.2	14.43	5.34/77
SAUSA300s177	Sau-29	340353	340817	1	0/0	1	0/0	1	0/0	1	0/0	1	0/0	1	0/0	1	0/0	1	0/0	1	0/0	1	0/0	1	0/0	1	0/0	0	0.02/0	1	0/0	1	0/0	1	0/0	1	0/0	1	0/0	1	0/0	1	0/0	1.03	4.26/4.14	0	0/3.79	1.19	4.62/3.88
SAUSA300s181	Sau-72	1390365	1393426	1.04	11.78/11.33	1.27	0.98/1.25	1.05	1.35/1.41	1.49	7.29/10.87	2.03	0.66/1.34	1.45	1.15/1.68	1.68	13.15/7.83	1.62	11.34/7.01	2.02	3.05/6.14	1.07	15/14.06	1.98	7.4/14.64	8.59	1.27/10.88	1.03	6.59/6.38	1.08	9.67/10.45	1.03	10.03/10.29	1.62	6.16/9.95	1.19	9.25/11.04	1.31	8.56/6.52	1.24	6.79/5.46	1.1	8.54/9.4	1.09	12.32/11.36	1.13	11.82/10.45	1.08	9.79/10.57
SAUSA300s217	JKD6008sRNA119	574786	576028	1.38	73.17/53.02	1	0/0	1.03	6.6/6.8	1	52.75/52.75	1	0/0	1.19	6.91/8.26	13.27	0.02/0.26	2.22	0.17/0.39	0	0/0.21	6.74	1.04/0.15	220.05	7.42/0.03	0	0/60.59	1.03	31.02/30.15	1	0/0	1	0/0	0	12.55/0	0	0.13/0	112.54	0.11/12.62	4.28	46.9/10.96	14.86	0.78/0.05	0	0/25.4	53.99	0.42/22.64	52.33	0.48/25.18
SAUSA300s228	JKD6008sRNA187	1003156	1003978	2.02	4.89/2.42	1.03	4.4/4.53	1	0/0	1.69	4/2.37	1.27	5.92/4.67	1	0/0	1	0/0	0	0/0.1	0	4.03/0	0	0/0.00493	0	4.9/0	2.01	4.75/2.37	5.94	0.22/1.32	0	0/0.75	2.46	2.04/0.83	4.25	3.32/0.78	0	0/0.83	0	0/3.57	1.13	3.4/3	0	2.56/0	1.11	24.28/21.9	1.26	24.96/19.77	1.77	11.69/20.66
SAUSA300s232	JKD6008sRNA195	1070444	1070796	1.01	174.51/172.21	1.04	12.83/12.31	1.15	6.57/5.7	1.02	173.68/169.65	1.17	10.55/12.32	1.64	4.2/6.92	8.33	30.71/255.66	1.07	239.9/224.45	1.16	188.74/218.05	1.53	49.61/32.45	1.08	30.46/33.01	14.66	12.67/185.7	3.75	26.97/101.25	1.01	34.25/34.46	2.06	70.86/34.39	4.66	146.05/31.36	4.33	143.67/33.2	1.09	135.4/147.99	1.22	157.52/128.62	1.39	199.73/144.2	12.26	0.08/0.96	4.29	0.2/0.87	1.34	1.23/0.91
SAUSA300s253	JKD6008sRNA358	2443472	2444715	45.47	0.04/2.02	0	2.08/0	1.76	2.98/5.23	1.69	3.24/1.92	1	0/0	2.29	2.75/6.28	0	0/2.6	0	0/2.4	0	0/2.05	0	0/0.06	1	0/0	0	0/1.92	22.02	24.71/1.12	1	0/0	1	0/0	1	0/0	1	0/0	1	0/0	1	0/0	1	0/0	4.23	5.05/21.37	2.36	8.17/19.27	4.11	4.91/20.2
SAUSA300s294	tsr30	2126433	2126545	0	0/0.05	0	0/0.01	0	0/0.03	0	0/0.02	0	0.00678/0	0	0/0.05	0	0/0.04	0	0/0.38	0	0/0.02	0	0/0.21	0	0.02/0	1	0/0	0	0.56/0	0	0.0025/0	0	0.00514/0	0	0.08/0	0	0.12/0	1	0/0	1	0/0	1	0/0	1.04	0.09/0.08	12.73	0.22/0.02	6.11	0.02/0.15
SAUSA300s028	sprA2	2555485	2555685	1.1	2128.27/2337.79	1.07	2460.53/2303.01	1.02	8178.45/8304.49	1.3	1752.53/2286.38	1.24	1895.65/2349.69	1.61	5174.76/8353.37	1.35	959.94/1299.56	1.37	939.05/1290.29	1.41	889.25/1249.96	1.16	883.23/1022.09	1.27	788.24/1000.13	1.47	2776.27/1886.2	5.2	7353.75/1413.83	1.09	1920.58/2101.1	1.35	1559.64/2103.26	1.21	1923.21/2320.08	1.37	1515.22/2078.31	1.18	1626.41/1923.25	1.1	1962.02/2156.26	1.11	1378.89/1536.76	1.05	79.87/76.37	1.2	81.8/68.41	1.22	61.75/75.42
SAUSA300s167	Sau-46	1212971	1213063	1.03	0.74/0.76	1	0/0	2.23	1.58/3.53	0	0/0.75	1	0/0	2.4	1.76/4.23	1	0/0	1	0/0	1	0/0	0	0.33/0	1	0/0	0	0/0.77	40.97	16.92/0.41	1	0/0	1	0/0	1	0/0	1	0/0	1	0/0	1	0/0	0	0.43/0	0	0.73/0	1	0/0	0	0.65/0
SAUSA300s211	JKD6008sRNA073	432768	432928	1.14	3.16/2.78	1.37	1.83/1.34	1.05	1.82/1.91	1.05	2.54/2.67	2.97	3.98/1.34	1.23	1.83/2.25	2.27	5.3/2.33	1.43	3.3/2.3	5.07	0.38/1.91	1.46	3.92/5.73	2.19	2.69/5.88	2.07	1.32/2.73	6.02	9.33/1.55	1.1	4.99/4.53	1.06	4.21/4.47	2.35	1.87/4.38	4.85	1.02/4.93	1.85	1.03/1.9	1.18	1.92/1.62	2.42	0.43/1.04	1.19	99.67/118.27	1.1	97.35/106.62	1.08	107.68/116.26
SAUSA300s244	JKD6008sRNA304	35817	35934	1	0/0	1	0/0	1	0/0	1	0/0	1	0/0	1	0/0	0	0/0.36	0	0/0.53	1.05	0.34/0.33	0	0/0.03	1	0/0	1	0/0	0	0.32/0	1	0/0	1	0/0	1	0/0	1	0/0	1	0/0	1	0/0	0	0.35/0	1	0/0	0	0.03/0	81.09	0.72/0.00886
SAUSA300s273	tsr9	228411	228796	1.03	2.99/2.91	1	17.72/17.71	1.45	0.19/0.27	1.02	2.7/2.75	1.65	10.97/18.09	1.05	0.33/0.31	1.25	11.81/9.47	1.08	7.91/8.55	1.3	5.7/7.39	1.31	9.57/12.51	1.26	10.28/12.95	6.49	18.19/2.8	1.16	1.39/1.61	1.04	15.41/14.81	1.27	11.61/14.69	1.62	8.6/13.93	1.32	11.49/15.22	1.2	10.52/8.79	1.92	3.85/7.41	1.16	9.91/11.5	1.23	6.82/5.53	1.22	6.21/5.11	1.26	6.62/5.25
SAUSA300s030	sprC	1957737	1957916	1	0/0	1	0/0	1	0/0	1	0/0	1	0/0	1	0/0	1	0/0	1	0/0	1	0/0	1	0/0	1	0/0	1	0/0	1	0/0	1	0/0	1	0/0	1	0/0	1	0/0	1	0/0	1	0/0	1	0/0	1.12	158.12/176.59	1.14	141.01/160.27	1.29	133.98/173.3
SAUSA300s039	sprG2	1022312	1022553	1.19	32.18/26.95	1.01	38.61/38.84	1.12	52.08/58.34	1.12	23.56/26.48	1.13	35.45/39.99	2.29	30.93/70.92	1.04	48.75/50.72	1.1	41.05/45.18	1.13	46.58/41.4	1.11	47.87/52.93	1.21	65.35/54.13	1.27	35.89/28.35	11.47	173.78/15.15	1.05	33.8/35.33	1.12	31.54/35.28	1.92	61.43/32.06	1.63	54.59/33.44	1.23	49.87/61.41	1.21	42.85/51.99	1.02	52.87/53.75	1.02	129.29/131.92	1.74	206.17/118.68	1.05	136.36/129.28
SAUSA300s040	rsaOA	96983	97147	1	0/0	1	0/0	1	0/0	1	0/0	1	0/0	1	0/0	1	0/0	1	0/0	1	0/0	1	0/0	1	0/0	1	0/0	1	0/0	1	0/0	1	0/0	1	0/0	1	0/0	1	0/0	1	0/0	1	0/0	1.34	54.93/73.49	1.7	111.45/65.63	2.08	34.92/72.58
SAUSA300s127	ssr54	849566	849675	1.25	1.62/1.3	1.1	3.93/3.57	0	1.65/0	1.14	1.45/1.28	1.48	2.46/3.64	0	2.94/0	1.15	1.91/2.2	1.96	1.15/2.26	1.24	1.52/1.89	8.4	0.24/2.06	1.04	2.04/1.96	2.88	3.64/1.26	0	0/0.69	2.41	1.02/0.42	2.01	0.93/0.46	1.4	0.6/0.43	3.69	1.54/0.42	3.06	1.54/0.5	3.54	1.51/0.43	1.48	1.06/1.57	1.1	8.84/8.03	3.69	27.37/7.41	1.9	14.3/7.51
SAUSA300s152	Teg13	2080106	2080339	1.08	29.12/31.52	1.07	34.61/32.23	1.08	151.7/163.99	1.14	35.46/30.97	1.04	34.08/32.78	1.25	153.82/192.63	1.41	52.43/74.02	2.01	31.94/64.3	1.26	47.52/60.05	1.27	72.32/57.1	1.11	64.57/58.07	1.12	30.81/34.55	24.33	431.13/17.72	1.09	51.95/56.77	1.15	49.51/56.72	1.17	44.54/52.1	1.15	49.1/56.6	1.02	44.68/43.63	1.02	38.81/38.03	1.11	52.99/47.91	1.18	23.29/27.56	1.47	35.97/24.55	1.04	27.1/26.09
SAUSA300s188	Sau-6416	2699554	2700080	1	0/0	1.67	2.38/3.98	1	0/0	0	1.59/0	5.19	0.79/4.08	0	1.88/0	0	0.9/0	1	0/0	0	0.11/0	0	0/0.99	0	0/0.95	0	4.04/0	0	0.04/0	0	0/0.02	0	0/0.04	0	0/0.01	56.34	0.71/0.01	∞	0.71/0	0	1.53/0	2.42	1.75/0.72	1.02	36.3/37	1.01	32.26/32.61	1.78	62.47/35.12
SAUSA300s189	Sau-6454	272435	277065	1.16	2.49/2.14	1.01	6.84/6.89	1.09	10.36/9.52	1.78	1.16/2.06	1.45	4.88/7.05	1.13	13.12/11.6	1.03	1.43/1.48	1.16	1.43/1.66	1.59	0.8/1.27	1.24	2.02/1.63	1.35	1.1/1.48	3.39	7.08/2.09	35.17	40.9/1.16	1	1.42/1.42	1.34	1.15/1.53	1.09	1.34/1.47	1.39	2.13/1.53	1.52	2.04/1.34	1.41	1.63/1.16	1.26	1.77/2.23	1.11	3.28/3.63	1.37	4.55/3.31	2.49	1.38/3.43
SAUSA300s196	Sau-6751	1030119	1030692	2	0.37/0.74	0	0/1.36	1.68	0.29/0.49	1.49	1.09/0.73	0	0/1.4	0	0/0.56	0	0/0.44	0	0/0.57	0	0/0.43	1	0/0	0	0.55/0	1.85	1.38/0.75	5.65	2.23/0.4	1	0/0	1	0/0	1	0/0	1	0/0	1	0/0	1	0/0	0	0.3/0	1.1	21.68/19.79	3.02	54.09/17.9	1.02	19.11/18.77
SAUSA300s198	Sau-6912	695852	696517	1	0/0	1	0/0	1	0/0	1	0/0	1	0/0	1	0/0	1	0/0	1	0/0	1	0/0	1	0/0	1	0/0	1	0/0	0	0.06/0	1	0/0	1	0/0	1	0/0	1	0/0	1	0/0	1	0/0	1	0/0	1.9	477.07/251.33	1.47	343.22/234	1.52	166.12/252.72
SAUSA300s209	JKD6008sRNA045	313165	313255	2.03	2.96/1.46	1.26	5.49/6.94	1.8	1.2/0.67	2.82	4.14/1.47	1.1	6.44/7.1	1.17	0.67/0.79	2.66	2.37/6.31	1.07	5.97/5.6	1.02	5.14/5.02	1.53	4.13/2.7	1.31	3.45/2.63	4.78	7.11/1.49	4.01	3.18/0.79	1.06	4.42/4.16	1.01	4.08/4.14	1.34	5.42/4.03	1.21	5.49/4.53	1.09	5.24/5.72	1.5	3.2/4.79	1.1	5.29/5.82	1.19	5.98/5.04	1.22	5.68/4.66	3.57	1.31/4.68
SAUSA300s210	JKD6008sRNA071	425263	425354	1	0/0	1	0/0	1	0/0	1	0/0	1	0/0	1	0/0	1	0/0	1	0/0	1	0/0	1	0/0	1	0/0	1	0/0	0	0.12/0	1	0/0	1	0/0	1	0/0	1	0/0	1	0/0	1	0/0	1	0/0	8.42	0.73/6.19	3.79	1.5/5.7	2.55	2.27/5.78
SAUSA300s229	JKD6008sRNA188	1005488	1005738	1.13	51.89/45.97	1.15	114.37/99.35	2.13	4.69/9.99	1.06	42.77/45.39	1.6	63.54/101.46	1.17	10.5/12.25	1.75	21.08/36.79	1.64	20.22/33.18	1.12	33.39/29.74	1.06	23.83/22.47	1.11	20.6/22.88	1.67	86.66/51.97	1.63	42.36/26.01	1.08	45.52/49.07	1.18	58.34/49.56	1.25	36.38/45.65	2.42	20.11/48.64	1.9	18.19/34.64	1.3	40.26/30.92	1.11	17.11/18.97	1.12	3.71/4.15	2.52	9.6/3.8	1.11	4.23/3.83
SAUSA300s239	JKD6008sRNA260	1758829	1759088	1.11	10.99/12.22	1.22	33.14/40.6	1.29	2.91/3.75	1.03	12.22/11.82	1.19	35.26/41.93	1.62	2.78/4.51	1.4	69.03/49.42	1.13	39/44.12	1.44	57.96/40.38	1.05	79.54/75.85	1.22	62.55/76.52	3.19	37.53/11.75	2.62	18.07/6.89	1.62	70.23/113.45	2.74	41.52/113.91	2.6	41.22/107.11	3.29	35.48/116.75	1.26	31.9/40.16	1.52	23.33/35.36	1.09	36.16/33.24	1.49	45.85/30.87	2.38	65.07/27.36	2.49	72.65/29.17
SAUSA300s243	JKD6008sRNA298	76884	77009	0	19.99/0	0	39.68/0	0	7.58/0	1	0/0	1	0/0	1	0/0	1	0/0	8182.48	1198.7/0.15	1	0/0	53825.7	1051.51/0.02	1	0/0	1	0/0	0	0.3/0	1	0/0	1	0/0	1	0/0	1	0/0	1	0/0	0	0.36/0	1	0/0	1	0/0	0	0.03/0	1	0/0
SAUSA300s245	JKD6008sRNA316	2136568	2137025	1	0/0	1	0/0	1	0/0	1	0/0	1	0/0	1	0/0	1	0/0	0	0/0.16	1	0/0	0	0/0.04	1	0/0	1	0/0	0	0.32/0	1	0/0	1	0/0	1	0/0	1	0/0	1	0/0	1	0/0	1	0/0	1.36	10.18/13.9	1.28	16.34/12.73	1.86	24.18/13.02
SAUSA300s250	JKD6008sRNA334	2267849	2268012	1	0/0	1	0/0	1	0/0	1	0/0	1	0/0	1	0/0	1	0/0	0	0/0.17	1	0/0	0	0/0.05	1	0/0	1	0/0	0	0.35/0	1	0/0	1	0/0	1	0/0	1	0/0	1	0/0	1	0/0	1	0/0	1.09	19.44/21.28	1.81	34.67/19.2	1.1	18.25/20.09
SAUSA300s264	JKD6008sRNA337	2290359	2290416	1	0/0	1	0/0	1	0/0	1	0/0	1	0/0	0	0/0.00785	1	0/0	0	0/0.24	1	0/0	0	0/0.1	1	0/0	1	0/0	0	0.38/0	1	0/0	1	0/0	1	0/0	1	0/0	1	0/0	1	0/0	1	0/0	2.6	1.25/3.24	44.13	0.07/2.98	0	0/3.11
SAUSA300s267	tsr3	61387	61550	1	0/0	1	0/0	1	0/0	1	0/0	1	0/0	0	0/0.01	1	0/0	0	0/0.27	1	0/0	0	0/0.13	1	0/0	1	0/0	0	0.39/0	1	0/0	1	0/0	1	0/0	0	0.0025/0	1	0/0	1	0/0	1	0/0	0	0.03/0	0	0.12/0	0	0/0.04
SAUSA300s274	tsr10	349894	350058	1	0/0	1	0/0	0	0/0.00666	1	0/0	1	0/0	0	0/0.02	1	0/0	0	0/0.3	1	0/0	0	0/0.15	1	0/0	1	0/0	0	0.41/0	1	0/0	1	0/0	1	0/0	0	0.03/0	1	0/0	1	0/0	1	0/0	1.13	7.06/6.23	2.71	15.48/5.71	1.56	3.71/5.79
SAUSA300s275	tsr11	356688	356782	0	0/0.00141	1	0/0	0	0/0.00689	1	0/0	1	0/0	0	0/0.02	4.33	1.89/0.44	3.83	0.19/0.74	0	0/0.43	0	0/2.07	5.17	0.38/1.97	1	0/0	0	0.42/0	0	0/0.08	3.87	0.36/0.09	0	0/0.05	1.49	0.03/0.05	1	0/0	1	0/0	1	0/0	2.1	299.31/142.3	2.17	280.66/129.27	2.9	406.7/140.17
SAUSA300s292	tsr28	1715899	1715975	0	0/0.03	0	0/0.00707	0	0/0.02	1	0/0	1	0/0	0	0/0.04	0	0/0.02	0	0/0.36	0	0/0.01	0	0/0.19	1	0/0	1	0/0	0	0.54/0	1	0/0	0	0.0016/0	0	0.05/0	0	0.11/0	1	0/0	1	0/0	1	0/0	1.03	0.08/0.08	12.14	0.21/0.02	5.11	0.02/0.12
SAUSA300s008	TPP riboswitch	1073784	1073912	1.44	8.9/12.85	1.16	44.95/38.7	0	0/0.59	1.5	8.19/12.29	1.14	45.24/39.85	0	0/0.7	1.54	33.01/21.37	1.02	19.19/19.59	1.58	26.68/16.83	1.16	30.21/35.03	2.12	75.5/35.61	2.92	35.78/12.25	2.67	2.69/7.18	1.11	64.5/71.89	2.17	33.34/72.4	1.85	36.24/67.2	1.5	48.4/72.55	1.28	44.26/34.67	1.38	22.53/31.05	1.07	44.29/47.17	2.15	84.72/39.43	2.94	101.79/34.64	2.32	16.12/37.43
SAUSA300s033	sprF1	2090208	2090350	5.61	1.5/0.27	2.61	1.18/0.45	0	0.24/0	1.49	0.38/0.26	1.1	0.4/0.44	1	0/0	1.18	0.94/1.11	1.76	0.74/1.3	5.7	0.18/1	1.71	1.84/1.08	1.06	0.94/0.99	1.81	0.42/0.23	0	0/0.12	2.26	0.76/1.72	1.69	1.07/1.8	1.36	2.39/1.76	2.23	0.83/1.85	3.24	0.78/2.53	1.75	1.19/2.07	1.12	0.72/0.81	1.98	2.41/1.22	2.23	2.38/1.07	1.5	1.73/1.15
SAUSA300s064	Sau-53	215443	215659	14.09	2.92/0.21	0	0/0.57	1.04	6.46/6.2	6.65	1.22/0.18	0	0/0.61	1.17	6.48/7.57	1	0/0	1	0/0	1	0/0	1	0/0	1	0/0	3.22	0.54/0.17	392.69	28.76/0.07	1	0/0	1	0/0	1	0/0	1	0/0	1	0/0	1	0/0	1	0/0	1	0/0	1	0/0	1	0/0
SAUSA300s076	rsaOO	1030705	1030914	1.09	281.27/305.29	1.1	53.01/48.39	1.41	40.99/57.89	1.09	277.39/302.46	1.05	48.12/50.76	1.01	70.68/70.15	1.21	99.72/121.1	1.52	160.19/105.66	1.21	83.85/101.25	1.05	104.88/109.81	1.92	57.24/109.92	7.07	44.21/312.46	1.07	172.11/184.41	1.05	71.24/74.89	1.47	109.78/74.7	1.12	78.38/69.82	2.1	158.51/75.63	1.86	148.29/79.55	1.92	130.54/67.9	1.11	142.09/158.42	1.11	20.52/18.42	2.11	35.09/16.65	6.51	112.53/17.3
SAUSA300s114	sbrE	1804428	1804616	1.14	6.85/7.79	1.03	15.85/16.28	1.36	1.55/2.11	2.91	21.37/7.33	2.8	46.68/16.7	1.55	1.64/2.54	2.61	7.39/19.33	2.08	8.41/17.49	1.61	24.36/15.13	1.02	7.68/7.86	1.44	5.65/8.16	2.17	16.4/7.54	2.48	10.84/4.37	1.3	4.45/3.42	1.91	6.54/3.42	2.08	6.91/3.33	1.46	5.47/3.74	1.4	5.18/7.25	1.39	8.54/6.13	1.35	7.76/5.74	1.7	7.54/12.8	1.17	13.79/11.75	1.67	20.02/11.98
SAUSA300s139	ssr120	1756307	1756465	1.01	1202.8/1220.45	1.07	391.94/418.76	1.04	40.56/39.04	1.18	1039.49/1225.29	1.63	716.17/438.45	1.12	42.38/47.49	1.24	1516.05/1884.31	1.11	1804.44/1994.95	1.04	2149.28/2061.72	1.06	1606.01/1521.45	1.31	1994.84/1523.53	2.55	417.98/1064.04	6.04	124.3/750.77	1.1	1209.8/1329.2	1.04	1432.03/1378.32	1.33	1761.43/1321.47	1.02	1363.42/1331.12	1.24	1434.52/1771.75	1.12	1747.68/1949.37	1.09	1500.15/1371.39	1.09	14396.68/15709.63	1.03	18685.69/18193.94	2.55	6102.3/15538.15
SAUSA300s143	ssr158	1412591	1413049	1.12	14.14/15.87	1.04	17.23/17.98	1.23	41.89/34.05	1.19	13.03/15.45	1.27	14.52/18.43	1.04	42.97/41.24	2.41	80.5/33.42	1.04	31.73/30.43	1.16	31.25/26.98	1.16	76.61/88.99	1.53	58.31/89.44	1.21	18.49/15.25	12.53	111.62/8.91	1.11	19.69/21.78	1.04	20.72/21.58	1.5	30.22/20.15	1.77	37.17/21.01	1.19	33.5/28.05	1.23	20.87/25.63	1.01	34.8/35.06	1.7	20.14/11.86	2.65	28.92/10.93	1.03	10.78/11.09
SAUSA300s144	sprG4	1022569	1022938	1.27	5.08/4	1.16	6.54/7.58	1.21	8.35/10.09	1.09	4.14/3.8	1.71	4.56/7.79	2.48	4.97/12.33	1.05	9.5/9.06	1.59	5.12/8.16	1.25	5.74/7.17	1.19	8.42/10.05	1.09	9.61/10.44	2.04	7.83/3.84	19.19	42.96/2.24	1.02	6.13/6.26	1.23	5/6.16	1.67	10.01/5.97	1.31	8.93/6.79	1.25	8.27/10.34	1.02	8.58/8.76	1.01	9.1/9.04	1.06	13.12/13.86	2.42	30.59/12.63	1.18	15.27/12.96
SAUSA300s150	Teg48	678876	679003	1.18	309.84/365	1.03	164.99/159.42	1.18	80/94.68	1.1	396.58/359.36	1.01	167.14/164.77	1.2	136.64/113.64	1.74	748.88/429.42	1.3	511.07/393.06	1.01	371.92/377.41	1.02	831.32/816.14	1.1	718.46/791.95	2.52	145.37/366.53	1.16	256.6/221.87	1.31	669.1/509.35	1.6	822.56/513.74	1.17	416.63/485.5	1.11	465.25/516.22	1.05	440.17/420.48	1.28	297.07/380.3	1.01	459.45/464.63	1.37	219.82/300.39	1.09	259.9/282.63	1.36	413.81/303.65
SAUSA300s183	Sau-6297	1163730	1165428	1.05	13.08/12.44	1.16	246.91/212.26	1.13	151.31/133.96	1.33	15.79/11.91	3.37	65.09/219.19	1	156.31/155.89	1.9	7.5/14.23	1.45	18.43/12.73	1.19	13.29/11.16	1.6	12.76/7.97	1.24	10.3/8.27	16.71	198.87/11.9	49.61	345.8/6.97	1.41	18.66/13.27	1.7	22.17/13.03	1.35	9.2/12.45	1.09	15.07/13.77	1.45	13.75/9.45	1.22	6.54/7.99	1.13	16.71/14.84	1.27	21.36/27.2	1.49	16.3/24.32	1.29	19.89/25.65
SAUSA300s185	Sau-6372	97265	97593	1.08	8.46/9.15	1.3	5.86/7.61	1.35	4.16/3.08	1.29	11.22/8.71	1.13	6.93/7.85	1.81	6.74/3.72	2.37	11.13/26.37	1.22	19.98/24.27	1.14	24.26/21.31	1.43	16.86/11.79	1.42	17.43/12.29	1.13	7.83/8.86	3.15	16.25/5.16	1.11	9.81/8.82	2	17.44/8.71	2.19	18.33/8.37	1.92	17.99/9.39	1.07	16.25/17.34	1.61	9.83/15.87	1.07	18/16.81	1.72	76.3/131.58	1.11	106.73/118.38	2.71	47.33/128.44
SAUSA300s237	JKD6008sRNA258	1755076	1755314	1.17	45.54/53.33	1.01	9.35/9.29	1.36	6.85/5.03	1.46	36.44/53.2	1.57	14.92/9.48	1.04	5.8/6.04	1.01	49.01/48.6	1.01	42.96/43.47	1.57	62.57/39.8	1.04	55.57/53.34	1.43	77.61/54.29	6.41	9.56/61.27	1.27	24.02/30.39	1.08	28.32/30.53	1.03	31.51/30.57	2.54	71.02/27.99	1.92	55.41/28.89	1.4	50.87/71.26	1.04	63.7/61.21	1.07	57.97/54.42	2.17	231.53/502.89	1.13	431.28/488.86	2.63	191.93/505.38
SAUSA300s265	tsr1	52437	53094	1	0/0	1	0/0	1	0/0	1	0/0	1	0/0	0	0/0.0098	1	0/0	0	0/0.26	1	0/0	0	0/0.11	1	0/0	1	0/0	0	0.39/0	1	0/0	1	0/0	1	0/0	1	0/0	1	0/0	1	0/0	1	0/0	0	0.02/0	0	0.11/0	0	0/0.03
SAUSA300s280	tsr16	911245	911364	1.76	2.86/5.04	1.25	3.76/3.01	15.2	0.28/0.02	1.09	5.15/4.72	1.38	4.29/3.1	7.32	0.23/0.03	1.05	11.73/11.19	1.16	11.57/9.97	1.3	11.38/8.77	1.22	15.27/12.52	1.31	17.08/13.02	1.57	3.09/4.85	5.95	0.47/2.81	1.13	9.82/11.15	1.1	10.02/10.99	2.22	23.38/10.52	2.56	29.86/11.69	1.23	26.52/21.48	1.65	11.99/19.83	1.15	23.56/27.15	1.49	5.4/3.63	2.39	8/3.35	2.34	7.97/3.41
SAUSA300s288	tsr24	1429516	1429754	1.12	23.82/26.65	1.13	23.34/20.66	0	0/1	1.34	19.62/26.31	1.66	35.04/21.1	2.31	2.75/1.19	1.3	74.26/57.29	1.1	46.5/51.07	1.01	46.68/47.07	1.12	73.48/81.97	1.02	81.61/82.88	1.35	20.79/28.05	2.92	5.13/14.98	1.03	39.05/37.79	1.04	39.48/37.8	1.22	41.8/34.32	2.2	79.15/36.05	1.83	74.27/40.63	1.18	29.98/35.51	1.03	82.13/79.58	1.03	410.63/421.91	1.69	685.79/406.23	1.08	396.05/426.26
SAUSA300s013	Lysine riboswitch	1416546	1416722	1.01	1426.81/1439.72	1.05	104.38/99.01	1.26	40.65/51.03	1.51	985.6/1489.39	1.03	104.08/101.49	1.5	93.26/62.13	3.54	5157.18/1458.31	1.39	2080.66/1496.52	2.91	497.4/1446.55	1.05	4306.05/4517.97	2.3	2062.93/4750.4	14.36	86.27/1238.79	5.73	154.42/885.42	1.24	3457.7/4295.51	2.52	1730.86/4353.24	3.42	1232.49/4210.16	2.22	1748.43/3888.69	1.53	1849.95/1212.55	1.03	1253.16/1213.94	1.25	1396.74/1752.54	1.68	2920.03/1743.19	1.02	1857.4/1817.29	2.1	827.67/1740.78
SAUSA300s027	sprA1	1929066	1929274	1.06	6344.24/6722.32	1	5523.12/5523.12	1.18	16039.66/18983.79	1.03	6776.94/7013.34	1.23	6708.62/5453.59	1.32	14093.74/18613.53	1.1	5200.69/4725.39	1.02	5310.63/5223.84	1.14	4703.73/5384.87	1	4500.38/4507.88	1.24	3806.62/4721.49	1.46	5374.4/7864.63	1.76	14981.32/8512.37	1.05	7024.01/7352.56	1.09	6460.13/7051.18	1.04	6378.15/6617.83	1.06	6122.3/6462.33	1.01	5597.74/5568.26	1.08	5367.71/5789.99	1.03	5450.44/5284.25	1.27	283.53/223.9	1.45	299.97/206.3	1.1	204.27/224.22
SAUSA300s029	sprB	1945316	1945426	1	0/0	1	0/0	1	0/0	1	0/0	1	0/0	1	0/0	1	0/0	1	0/0	1	0/0	1	0/0	1	0/0	1	0/0	1	0/0	1	0/0	1	0/0	1	0/0	1	0/0	1	0/0	1	0/0	1	0/0	0	0.59/0	0	4.51/0	0	3.44/0
SAUSA300s031	sprD	2086359	2086511	1.03	264.65/271.95	1.01	192.1/190.68	1.12	172.56/193.52	1.15	309.83/269.68	1.2	237.15/197.3	1.61	141.44/227.18	1.34	170.34/228.33	1.31	153.17/200.03	1.23	157.95/193.57	1.31	143.99/188.12	1.6	113.94/182.01	1.59	176.84/281.82	3.14	512.8/163.19	1.06	129.27/136.48	1.56	212.66/136.37	1.6	207.78/129.5	1.45	95.95/139.13	2.33	89.95/209.84	1.4	264.05/188.7	1.78	172.74/96.83	1.2	62.76/75.13	2.13	142.35/66.97	1.66	44.71/74.41
SAUSA300s058	Sau-19	2609223	2609437	1.33	20.55/15.39	1.16	21.79/25.18	1.05	37.2/35.36	1.45	21.56/14.83	1.04	26.7/25.62	1	42.88/42.97	1.42	27.49/19.34	1.62	28.37/17.51	1.92	29.19/15.22	1.01	29.56/29.13	1.46	42.87/29.44	1.68	24.75/14.74	13.35	115.14/8.62	1.08	40.25/43.51	1.19	51.69/43.29	1.35	29.15/39.36	1.29	32.37/41.87	1.06	28.97/27.33	1.05	23.58/24.87	1.05	31.35/29.86	1.02	80.96/82.75	1.38	53.65/74.17	1.42	57.68/81.68
SAUSA300s059	Sau-24	1241404	1241475	1	0.99/0.99	1	0/0	1	0/0	0	0/1.04	0	0.43/0	1	0/0	0	0.47/0	0	0.36/0	0	0.56/0	0	0/0.54	1.15	0.57/0.5	0	0/1	0	0/0.47	0	0/0.31	1.33	0.46/0.35	1.41	0.46/0.32	1.61	0.5/0.31	1.09	0.49/0.45	1.56	0.63/0.41	3.37	1.66/0.49	1.31	6624.48/8690.85	1.02	10146.21/9988.28	5.06	1677.62/8490.62
SAUSA300s061	Sau-30	2357243	2357422	1.02	2425.29/2467.2	1.02	582.62/596.34	1.08	549.14/510	1.24	1961.84/2424.52	1.03	651.71/631.67	1.11	528.35/585.56	2.36	917.72/2166.74	1.19	1967.16/2348.42	1.01	2414.38/2387.7	1.43	1395.62/978.8	1.91	1823.25/953.35	3.17	631.67/2001.65	1.09	1376.16/1502.01	1.16	1433.07/1233.94	1.1	1387.66/1264.48	1.56	1851.88/1190.47	1.06	1295.32/1224.72	1.43	1298.5/1851.77	1.14	2374/2080.2	1.08	1394.21/1285.65	1.47	86.9/127.32	1.24	92.3/114.45	1.89	65.82/124.61
SAUSA300s090	Teg58	1151065	1151329	1.04	5.49/5.73	1.06	11.29/11.93	1.05	0.68/0.65	2.57	13.91/5.41	1.44	17.46/12.14	1.04	0.78/0.75	1.52	56.03/36.95	1.61	20.45/32.96	1.26	37.24/29.62	1.36	45.1/61.48	1.09	67.66/61.97	2.21	12.22/5.54	1.08	2.98/3.22	1.1	15.41/16.91	1.06	17.69/16.73	1.54	24.38/15.83	1.87	31.81/17.03	1.26	28.36/22.47	1.13	18.27/20.67	1.17	34.06/29.18	1.62	563.1/910.8	2.08	1882.52/904.43	6.27	146.44/917.72
SAUSA300s112	sbrB	1354681	1354791	1.05	19.93/20.87	1.43	7.5/5.25	0	0.97/0	1.3	15.65/20.35	1.76	9.45/5.35	1	0/0	1.5	20.57/30.88	1.38	20.61/28.4	1.01	25.35/25.12	1.13	24.64/21.74	1.09	24.14/22.18	3.97	5.35/21.21	0	0/11.7	1.19	7.58/9.05	1.49	13.24/8.88	3.55	30.73/8.65	1.92	18.67/9.72	1.69	16.92/28.57	1.05	27.22/26.04	1.08	18.84/17.47	1.61	45.43/73.05	1.28	50.98/65.12	1.25	57.57/72.16
SAUSA300s116	ssr7	2580336	2580514	1.04	232.24/223.85	1.03	121.16/125.13	1	15.88/15.84	1.1	202.15/223.1	1.03	132.3/128.7	1.02	19.53/19.2	1.26	199.84/158.34	1.86	257.7/138.85	1.12	150.39/134.1	1.17	188.74/221.41	1.67	359.68/215.85	2.14	110.42/235.9	2.16	62.04/133.81	1.26	194.89/244.69	1.52	163.78/248.35	1.06	250.16/236.54	2.08	519.65/249.4	1.95	495.64/254.34	1.06	246.36/232.77	1.06	491.1/518.89	1.1	10.45/11.5	1	10.53/10.56	3.47	37.25/10.72
SAUSA300s176	Sau-26	407229	414374	1.07	17.23/16.09	1.05	2.83/2.69	1.19	3.18/2.66	1.66	9.4/15.63	1.15	3.14/2.72	1.02	3.28/3.2	1.04	31.63/32.86	2.14	63.32/29.57	4.78	5.51/26.37	1.36	45.71/33.57	2.99	11.48/34.29	5.78	2.67/15.45	1.54	13.96/9.03	1.42	32.16/45.58	3.36	13.43/45.09	3.4	12.1/41.11	1.77	24.94/44.06	1.85	22.47/12.16	1.26	13.23/10.49	1.07	22.05/23.51	1.24	24.71/19.99	1.36	13.26/17.99	1.23	15.3/18.78
SAUSA300s201	Sau-6054	492664	492806	1.41	7.04/9.93	1.05	11.19/11.79	3.7	1/0.27	1.23	11.7/9.5	1.07	11.18/12.01	3.44	1.08/0.31	1.74	20.76/11.92	1.37	14.54/10.63	1.51	14.1/9.34	1.33	29.06/21.93	1.23	27.7/22.47	1.27	12.15/9.56	4.52	1.23/5.57	1.01	10.69/10.54	1.18	8.69/10.27	1.11	11.08/9.94	1.16	12.81/11.05	1.04	11.8/11.36	1.08	10.57/9.78	1.04	13.22/12.66	3.49	0.93/3.23	2.23	6.62/2.97	2.12	1.46/3.09
SAUSA300s204	RsaX04	155961	156058	1	0/0	1	0/0	1	0/0	1	0/0	1	0/0	1	0/0	1	0/0	1	0/0	1	0/0	1	0/0	1	0/0	1	0/0	0	0.07/0	1	0/0	1	0/0	1	0/0	1	0/0	1	0/0	1	0/0	1	0/0	1.5	16.46/10.96	2.79	27.98/10.04	1.02	10.48/10.28
SAUSA300s207	JKD6008sRNA006	33891	34198	1	0/0	1	0/0	1	0/0	1	0/0	1	0/0	1	0/0	1	0/0	0	0.72/0	1	0/0	0	1.72/0	1	0/0	1	0/0	0	0.08/0	1	0/0	0	0.2/0	1	0/0	1	0/0	1	0/0	1	0/0	1	0/0	1	0/0	1	0/0	1	0/0
SAUSA300s219	JKD6008sRNA139	713904	714163	1.23	3.37/4.16	1.03	12.06/12.42	1.21	0.56/0.68	1	3.93/3.94	1.5	18.8/12.51	3.43	0.23/0.8	1.63	18.33/11.23	1.09	9.25/10.04	1.19	10.4/8.77	1.14	17.13/19.51	1.2	16.62/20.02	3.26	12.81/3.93	1.32	3.05/2.31	1.03	15.84/15.31	1.17	17.77/15.16	1.27	11.3/14.32	1.24	12.58/15.57	1.01	11.5/11.36	1.74	5.7/9.88	1.04	13.03/12.54	1.03	79.92/77.73	1.79	124.16/69.34	1.47	112.9/76.84
SAUSA300s227	JKD6008sRNA178	1443085	1443185	1	0/0	1	0/0	1	0/0	1	0/0	1	0/0	1	0/0	1	0/0	0	0/0.08	1	0/0	1	0/0	1	0/0	1	0/0	0	0.21/0	1	0/0	1	0/0	1	0/0	1	0/0	1	0/0	1	0/0	1	0/0	1.22	47.48/57.7	2.23	114.28/51.23	3.12	17.97/56.05
SAUSA300s231	JKD6008sRNA193	1047707	1047881	1	0/0	1	0/0	1	0/0	1	0/0	1	0/0	1	0/0	1	0/0	0	0/0.11	1	0/0	0	0/0.01	1	0/0	1	0/0	0	0.23/0	1	0/0	1	0/0	1	0/0	1	0/0	1	0/0	1	0/0	1	0/0	1.45	10.14/7.02	249.32	0.03/6.4	5.4	1.22/6.58
SAUSA300s235	JKD6008sRNA207	1158395	1158595	1.05	82.53/86.41	1.11	88.66/79.77	1.22	13.35/16.23	1.09	93.99/86.58	1.24	102.01/82.21	1.19	16.79/19.9	1.48	83.64/123.87	1	107.33/107.55	1.07	111.26/104	1.17	108.38/92.72	1.18	109.82/93.01	1.42	70.05/99.26	1.3	63.85/49.08	1.09	85.42/93.06	1.14	81.68/92.89	1.35	119.83/88.81	1.25	118.94/95.53	1.08	112.11/121.42	1.07	112.37/105.15	1.01	119.41/120.96	1.05	58.56/61.61	1.23	44.65/54.74	2.03	29.9/60.73
SAUSA300s238	JKD6008sRNA259	1757988	1758228	1.19	43.44/51.85	1.19	113.65/134.83	1.31	36.4/27.68	1.07	48.23/51.74	1.2	116.07/138.73	1.22	41.18/33.71	1.32	203.17/153.53	1.06	126.36/134.49	1.25	162.44/130.14	1.06	213.06/225.22	1.17	188.34/219.54	2.02	120.53/59.72	3.23	95.91/29.68	1.4	199.82/280.24	2.09	136.68/285.11	2.14	127.61/272.94	2.3	123.47/284.11	1.11	115.99/129.18	1.21	92.36/111.6	1.04	121.2/125.49	1.07	144.17/134.83	1.41	170.19/120.93	1.48	88.77/131.74
SAUSA300s252	JKD6008sRNA357	2439892	2441620	1	10.35/10.35	1.24	307.35/248.23	1.49	3.18/2.13	1.08	10.76/9.94	1.86	137.79/256.57	3.11	7.88/2.53	1.03	8.85/9.09	2.17	3.8/8.24	1.14	8.13/7.11	1.23	7.67/9.43	1.38	13.6/9.84	23.65	235.87/9.97	1.86	10.8/5.8	1.08	13.68/14.74	1.11	15.96/14.45	1.1	12.52/13.73	1.42	10.59/15.03	1.3	9.76/12.67	1.52	16.56/10.9	1.19	12.73/10.68	2.69	9.7/3.61	1.41	4.73/3.34	1.6	5.41/3.38
SAUSA300s254	JKD6008sRNA361	2476940	2477969	1.01	72.69/73.75	1.18	30.84/26.24	1.05	20.36/21.3	1.12	83.1/73.92	1.11	23.98/26.6	1.16	22.52/26.15	1.15	94.64/82.61	1.8	129.21/71.75	1.02	68.99/67.32	1.09	95.94/104.6	1.18	123.93/104.83	3.34	25.48/85.18	1.89	79.65/42.06	1.24	66.65/53.77	1.74	93.33/53.72	1.26	62.18/49.33	2.98	158.27/53.1	2.38	148.05/62.15	1.23	65.1/52.78	1.01	155.63/157.84	1.26	892.01/1125.24	1.91	595.1/1136.44	2.05	552.29/1134.35
SAUSA300s262	JKD6008sRNA401	2777729	2780618	1.07	26.55/24.72	1.14	8182.1/9360.51	1	34405.7/34405.7	1.39	33.92/24.33	2.31	3730.53/8612.07	1.06	35188.8/33279.63	1.23	21.61/17.53	1.04	15.11/15.67	1.3	17.82/13.76	1.12	20.19/22.57	1.11	25.52/23.03	353.08	8936.82/25.31	1817.57	25158.21/13.84	1.78	107.98/60.56	1.01	61.03/60.57	2.63	21.35/56.05	2.87	21.07/60.45	1.05	19.03/19.94	1.11	16.43/18.3	1.05	18.69/19.71	1.01	32.42/32.63	1.05	30.27/28.95	1.22	37.57/30.87
SAUSA300s287	tsr23	1256520	1256545	0	0/0.03	0	0/0.0067	0	0/0.02	1	0/0	1	0/0	0	0/0.04	0	0/0.02	0	0/0.35	0	0/0.00681	0	0/0.18	1	0/0	1	0/0	0	0.51/0	1	0/0	1	0/0	0	0.03/0	0	0.1/0	1	0/0	1	0/0	1	0/0	1.21	0.05/0.04	0	0.17/0	4.07	0.02/0.08
SAUSA300s290	tsr26	1641610	1641732	2.43	0.8/1.95	2.73	0.96/2.63	0	0/0.02	1.61	3.07/1.91	1.1	2.46/2.72	0	0/0.04	1.19	4.29/5.1	1.9	8.57/4.52	1.59	6.4/4.02	1.97	9.18/4.65	1.87	8.81/4.72	1.38	2.7/1.96	2.05	0.52/1.07	1.43	1.38/1.98	1.22	1.64/2.01	1.02	1.99/1.96	2.96	6.27/2.12	2.88	5.94/2.06	1.75	3.05/1.75	1.92	3.42/6.59	1.2	0.05/0.04	0	0.19/0	3.82	0.02/0.09
SAUSA300s299	tsr35	2608046	2608594	1.18	33.2/39.01	1.26	17.93/14.19	1.87	1.17/2.19	1.17	45.57/38.79	1.27	11.53/14.64	1.89	4.91/2.6	2.84	5.18/14.71	1.82	24.04/13.21	1.27	14.75/11.6	1.26	7.01/5.55	1.43	8.23/5.74	3	14.58/43.73	1.99	11.15/22.18	1.32	20.78/15.7	1.4	21.84/15.56	1.26	11.58/14.58	1.57	23.99/15.32	1.87	21.57/11.56	2.04	20.61/10.11	1.25	17.97/22.46	1.41	180.57/127.61	1.36	84.27/114.84	1.46	183.01/125.02
SAUSA300s032	sprE	2087967	2088133	1.04	584.68/564.79	1.12	337.55/301.63	1.15	200.55/231.04	1.11	630.96/569.21	1.12	349.95/311.15	1.39	194.71/270.49	1.36	643.98/875.78	1.08	760.6/820.31	1.3	614.23/798.65	1.06	655.73/698.07	1.07	630.35/676.81	1.89	288.87/545.94	1.76	615.08/348.88	1.08	515.9/558.54	1.3	731.43/562.15	1.1	591.43/536.09	1.53	872.36/569.08	1.38	820.38/595.69	1.31	711.43/544.78	1.35	1163.24/863.04	1.08	4881.51/4528.92	2.13	10327.41/4850.56	2.66	1619.34/4306.9
SAUSA300s034	sprF3	2265083	2265248	1.1	1681.28/1535.04	1.11	2384.29/2654.53	1.11	1017/1127.38	1.49	2331.96/1564.23	1.46	1855.89/2709.13	1.62	2118.11/1305.34	1.27	1126.3/1435.63	1.22	1781.56/1458.42	1.08	1536.93/1421.72	1.29	1528.86/1188.37	1.07	1238.69/1162.4	2.38	3087.39/1297.89	2.35	2206.8/939.02	1	2195.54/2194.45	1	2205.8/2214.41	2	1215.15/2427.35	1.57	1378.14/2169.18	1.14	1370.52/1197.56	1.02	1170.33/1189.53	1.03	1429.91/1384.17	1.24	311.94/251.01	1.49	347.14/233.08	1.16	292.69/253.18
SAUSA300s037	sprG1	2090215	2090524	1.07	4897.31/5242.66	1.06	5909.78/6247.41	1.11	22837.35/25246.52	1.1	4946.57/5429.57	1.12	5368.07/5988.37	1.34	19409.53/26026.02	1.73	1989.07/3435.07	1.05	3590.34/3764.15	1.12	3628.31/4078.47	1.12	2209.91/1976	1.28	2554.4/1999.83	1.08	5922.37/5470.69	4.42	20917.44/4737.61	1.04	4333.97/4160.35	1.02	4218.97/4295.42	1.05	4378.05/4186.99	1.09	4241.95/3885.2	1.04	4058.36/3905.53	1.18	5210.02/4398.43	1.13	4239.38/3747.72	1.15	740.51/849.16	1.33	1118.35/843.45	1.59	540.14/856.83
SAUSA300s079	rsaOU	2674380	2674473	1	0/0	1.64	0.67/1.09	1	0/0	1	0/0	3.81	0.3/1.14	1	0/0	1	0/0	1	0/0	1	0/0	1	0/0	1	0/0	0	1.08/0	1	0/0	1	0/0	1	0/0	1	0/0	1	0/0	1	0/0	1	0/0	1	0/0	4.9	118.88/24.27	7.82	169.56/21.68	4.73	108/22.82
SAUSA300s106	Teg151	1616159	1616295	1.13	4.1/4.62	1.09	10.23/9.41	1.27	2.1/1.65	1.15	5.04/4.38	1.26	12.08/9.59	1.23	2.42/1.96	5	18.45/3.69	1.59	5.45/3.43	2.09	6.24/2.99	1.12	17.56/19.62	1.35	14.91/20.12	2.17	9.69/4.47	3.13	8.13/2.6	1.24	8.69/10.76	1.51	6.99/10.53	1.16	8.74/10.15	1.32	8.54/11.28	1.14	7.86/8.97	1.03	7.79/7.57	1.09	9.46/8.67	1.31	15.23/19.99	1.7	10.61/18.06	1.85	10.16/18.76
SAUSA300s124	ssr44	2745778	2745930	1.29	65.92/84.8	1.02	105.74/108.34	2.15	1.45/0.68	1.15	73.4/84.19	1.41	156.92/110.99	1.07	0.73/0.79	1.77	61.57/109.18	1.08	87.68/94.97	1.03	94.26/91.14	1.05	64.76/67.83	1.23	84.49/68.51	1.03	94.39/97.37	15.99	3.03/48.45	1.08	82.13/75.81	1.06	80.1/75.9	1.55	110.54/71.26	1.23	95.08/77.01	1.25	90.19/112.86	1.05	91.63/96.28	1.06	90.92/96.15	1.26	238.57/300.76	1.44	196.67/282.28	4.2	72.49/304.27
SAUSA300s131	ssr82	2235888	2236052	1.02	196.43/192.79	1.19	50.92/60.6	1.01	10.72/10.65	1.14	218.1/191.93	1.14	71.69/63.02	1.11	14.47/13.08	3.01	166.06/499.84	1.25	365.97/456.63	1.07	410.74/437.61	1.31	240.65/183.49	1.46	260.97/178.88	3.82	53.95/206.08	2.53	45.28/114.59	1.12	142.33/159.65	1.35	217.5/160.69	2.04	310.17/151.89	1.84	302.06/163.87	1.08	291.49/314.84	1.09	264.15/288.59	1.04	316.83/303.69	1.09	10191.53/11154.66	1.43	18450.32/12869.9	2.54	4338.61/11015.04
SAUSA300s134	ssr95	1281307	1281416	1.09	35.44/32.38	1.07	36.96/34.67	1.55	4.23/2.73	1.1	34.86/31.71	1.04	37.04/35.62	1.85	6.11/3.3	1.15	58.64/50.9	1.03	47.07/45.55	1.27	52.87/41.68	1.24	79.64/64.43	1.05	61.97/64.81	1.09	32.47/35.26	1.28	14.24/18.16	1.03	39.11/37.95	1.32	49.76/37.74	1.53	52.35/34.31	1.09	39.41/36.04	1.46	35.73/52.28	1.1	40.63/44.5	1.13	33.22/37.49	1.07	5163.98/5532.08	1.08	5566.47/6005.25	3.44	1499.06/5153.99
SAUSA300s174	Sau-17	1456810	1488076	1.11	3.09/3.43	1.02	3.64/3.72	1.02	17.36/16.97	1.17	2.83/3.31	1.48	2.58/3.82	1.59	12.94/20.55	1.32	3.79/2.86	1.13	3.1/2.75	1.11	2.59/2.34	1.08	4.47/4.15	1.01	4.16/4.11	1.16	3.85/3.3	34.03	65.59/1.93	1.02	3.17/3.11	1.01	3.05/3.08	1.25	3.76/3.01	1.2	4.1/3.41	1.04	3.93/4.09	1.05	3.57/3.41	1.02	4.45/4.35	1.12	2.42/2.71	1.04	2.57/2.47	1.37	1.9/2.59
SAUSA300s179	Sau-37	2791629	2792195	1	0/0	1	0/0	1	0/0	1	0/0	1	0/0	1	0/0	1	0/0	1	0/0	1	0/0	1	0/0	1	0/0	1	0/0	0	0.02/0	1	0/0	1	0/0	1	0/0	1	0/0	1	0/0	1	0/0	1	0/0	1.52	68.27/104	1.25	74.51/93.46	2	51.3/102.49
SAUSA300s208	JKD6008sRNA037	285814	285954	1.11	2.2/2.44	1.06	4.14/3.92	1	0/0	1.97	4.59/2.34	1.47	5.92/4.01	1	0/0	1.34	7.84/10.49	1.06	8.85/9.38	1.25	10.34/8.24	1.26	10.54/8.33	1.44	12.47/8.69	1.71	4.07/2.38	12.85	0.11/1.35	1.4	9.02/6.43	1.64	10.39/6.34	1.06	6.5/6.15	1.65	11.49/6.97	1.54	10.55/6.85	1.11	5.17/5.74	1.27	9.12/11.54	2.78	35.29/12.68	1.37	15.93/11.63	1.09	12.92/11.87
SAUSA300s234	JKD6008sRNA206	1157672	1157844	0	0/0.42	1	0/0	1	0/0	0	0/0.41	1	0/0	1	0/0	3.13	0.32/1	9.32	0.14/1.29	0	0/1	2.04	0.21/0.44	2.39	0.15/0.37	0	0/0.38	1.24	0.24/0.2	1.29	0.05/0.04	0	0/0.05	0	0/0.02	0	0/0.02	1	0/0	0	0.3/0	0	0.27/0	1.54	3.3/2.15	1.7	3.27/1.92	1.6	1.28/2.04
SAUSA300s246	JKD6008sRNA327	2244882	2245081	1.12	16.66/18.68	1.09	43.22/47.12	2.3	0.35/0.15	1.19	15.37/18.22	1.91	93.19/48.8	1.03	0.18/0.18	1.69	64.97/109.6	1.53	62.14/94.88	1.26	114.52/91.12	1.13	62.81/71.16	1.3	93.33/71.56	2.34	42.86/18.3	10.51	1/10.52	1.09	36.81/33.87	1.92	65.33/33.97	2.1	64.66/30.76	1.7	54.32/32.04	1.3	49.96/65.04	1.75	32.02/56.01	1.12	47.43/53.35	1.22	81.62/99.74	1.1	97.83/89.31	4.03	24.4/98.37
SAUSA300s256	Teg31	2665077	2665184	1	0/0	1	0/0	1	0/0	1	0/0	1	0/0	0	0/0.0065	1	0/0	0	0/0.2	1	0/0	0	0/0.07	1	0/0	1	0/0	0	0.36/0	1	0/0	1	0/0	1	0/0	1	0/0	1	0/0	1	0/0	1	0/0	1.23	120.58/97.84	1.69	148.28/87.63	6.49	14.79/96.03
SAUSA300s271	tsr7	169902	170079	1.21	84.48/101.87	1.1	98.51/89.92	1.01	4.42/4.38	1.12	90.96/101.91	1.51	139.54/92.42	1.15	4.58/5.26	2.56	433.29/169.04	1.06	140.15/148.32	1.11	130.01/143.68	1.21	387.76/471.09	1.81	249.92/453.58	1.46	78.78/115.3	2.7	21.6/58.32	1.03	168.77/173.94	1.18	147.85/174.22	1.2	199/166.02	1.3	231.27/178.1	1.1	221.7/201.35	1.21	148.09/178.86	1.02	228.78/232.39	1.08	494.76/456.98	1.38	609.61/441.58	2.76	166.94/461.44
SAUSA300s284	tsr20	1154299	1154753	0	0/0.11	0	0/0.00538	2.91	0.06/0.16	0	0/0.08	0	0.18/0	0	0/0.2	1	0.02/0.02	5.73	0.06/0.33	1	0/0	0	0/0.25	5.97	0.11/0.02	0	0/0.05	53.7	0.99/0.02	7.25	0.13/0.02	2.86	0.11/0.04	1.92	0.03/0.01	6.03	0.08/0.01	1	0/0	1	0/0	0	0.13/0	1.01	197.47/199.48	1.16	212.29/183.34	2.51	78.81/197.5
SAUSA300s011	T-box riboswitch	1389984	1390179	1.1	106.58/117.59	1.06	74.95/79.47	1.19	21.19/25.24	1.46	80.06/116.96	1.11	73.57/81.5	1.08	33.62/31.07	1.04	301.47/288.72	1.05	272.83/259.38	1.06	264.33/250.38	1.03	321.63/332.77	1.03	331.04/322.64	1.88	69.87/131.23	1.34	90.88/67.88	1.19	324.55/385.6	2.12	183.82/390.4	2.14	172.32/368.96	1.17	458.46/390.24	2.5	436.84/174.95	1.53	101.81/155.91	1.1	414.69/455.56	1.62	199.3/122.67	3.48	384.81/110.55	1.59	191.22/120.1
SAUSA300s019	T-box riboswitch	1842787	1843007	1.21	114.36/138.17	1.01	667.95/663.11	1.03	4.12/3.98	1.01	138.96/137.82	1.06	741.87/698.88	1.03	4.68/4.83	1.5	430.25/286.36	1.14	293.07/257.35	1.46	363.15/249.06	1.14	409.77/468.38	1.37	617.82/449.46	4.8	726.76/151.32	3.99	20.13/80.41	1.11	814.76/902.1	1.47	624.12/914.77	1.86	468.25/869.46	1.71	535.09/914.83	1.07	503.33/470.21	1.68	254.39/428.6	1.07	494.58/528.72	1.19	182.84/153.77	2.64	364.24/138.04	1.64	91.45/149.59
SAUSA300s021	SAM riboswitch	1915154	1915287	1.04	615.1/639.54	1.06	1288.91/1217.13	1.11	498.38/551.31	1.02	634.67/648.98	1.36	1732.38/1275.37	1.11	577.46/643.05	1.34	694.2/519.36	1.03	457.83/473.61	1.2	546.73/454.78	1.23	614.05/754.06	1.08	788.27/732.22	2.65	1596.56/602.42	3.82	1493.33/390.99	1.04	1341.65/1392.85	1.03	1394.55/1439.83	1.73	841.6/1453.17	2.2	638.83/1408.25	1.37	605.17/830.16	1.13	682.38/768.22	1.03	615.33/631.7	1.19	979.51/1164.81	1.23	1452.64/1183.19	1.87	628.1/1175.13
SAUSA300s051	RsaE	991407	991568	1	74.24/74.02	1	99.07/99.26	1.34	3.3/2.45	1.39	53.36/74.05	1.24	126.34/101.52	1.99	5.85/2.94	2.7	108.24/40.04	1.81	65.66/36.3	1.36	44.64/32.74	1.47	81.28/119.2	1.04	123.97/118.66	1.01	86.55/85.4	3.31	12.75/42.18	1.04	127.7/133.14	1.39	95.91/133.62	1.36	92.91/126.29	1.11	151.48/136.71	1.5	141.82/94.31	1.04	84.04/80.51	1	152.05/152.49	1.46	22.03/32.07	6.67	4.27/28.46	1.88	16.1/30.34
SAUSA300s060	Sau-27	1299062	1299189	1.83	1.93/3.53	1.37	3.02/4.14	1.04	8.32/8.69	1.81	1.86/3.36	1.29	3.28/4.25	1.32	8.08/10.68	1.29	4.67/3.63	1.61	5.33/3.31	1.28	3.63/2.84	1.22	6.16/5.05	1.35	3.8/5.14	1.27	4.32/3.39	19.56	38.48/1.97	1.65	2.48/1.5	1.52	2.36/1.56	1.8	2.71/1.51	1.68	2.65/1.58	1.12	2.56/2.86	1.32	3.2/2.42	2.03	5.57/2.75	1.38	3.09/4.27	1.24	3.19/3.94	1.28	3.15/4.04
SAUSA300s083	Teg22	2346857	2347060	1.63	0.61/0.99	1.21	1.38/1.67	0	0.17/0	1.25	0.77/0.96	1.13	1.54/1.75	0	0.47/0	0	0/0.76	1.39	0.69/0.95	1.64	1.16/0.71	0	0.18/0	0	1.08/0	1.75	1.67/0.95	0	0/0.5	1.31	2.39/1.83	1.24	1.53/1.9	1.66	1.11/1.84	1.73	1.13/1.95	1	1.09/1.09	1.32	0.74/0.97	1.6	0.71/1.14	1.45	42.55/61.87	1.36	40.38/55.01	1.33	45.86/61.22
SAUSA300s085	Teg32	2765883	2765986	0	0.26/0	0	0.27/0	1	0/0	1	0/0	1	0/0	1	0/0	1	0/0	1	0/0	1	0/0	1	0/0	0	1.25/0	1	0/0	1	0/0	0	0/0.09	0	0/0.1	5.43	0.32/0.06	0	0/0.06	0	0/0.29	0	0/0.25	1	0/0	0	0.65/0	0	1.98/0	1	0/0
SAUSA300s107	sprA1-AS	1929239	1929299	1	0/0	1	0/0	1	0/0	1	0/0	1	0/0	1	0/0	1	0/0	1	0/0	1	0/0	1	0/0	1	0/0	1	0/0	1	0/0	1	0/0	1	0/0	1	0/0	1	0/0	1	0/0	1	0/0	1	0/0	5.44	15.56/2.86	4.01	10.64/2.65	2.5	6.61/2.64
SAUSA300s121	ssr29	1831111	1831332	1.11	513.27/569.03	1.01	243.44/240.85	1.23	15.48/12.57	1.17	488.91/572.09	1.95	486.57/249.2	1.09	16.74/15.34	1.15	931.3/1069.9	1.11	920.68/1022.02	1.18	1174.58/991.72	1.04	1032.54/990.33	1.45	1407.15/968.02	2.4	228.14/548.16	6.79	51.59/350.17	1.14	555.11/633.58	1.2	767.55/637.7	1.8	1099.23/610.1	1.12	723.61/644.85	1.58	684.25/1080.2	1.26	833.01/1050.38	1.07	770.66/718.79	1.35	4817.23/6497.81	1.14	8206.34/7177.63	3.73	1597.9/5963.17
SAUSA300s158	Teg18as	368886	369751	1.26	16.25/20.53	1.07	125.94/117.42	2.51	2/5.03	1.2	24.11/20.12	1.46	82.48/120.14	1.38	4.38/6.04	1.84	69.51/37.74	1.06	35.91/33.84	1.06	28.67/30.3	1.15	66.59/76.83	1.91	40.44/77.09	5.06	102.5/20.25	2.09	24.08/11.52	1.07	66.76/62.19	1.57	39.72/62.41	1.67	34.31/57.16	1.57	39.79/62.59	1.11	35.96/32.42	1.44	20.31/29.26	1.11	42.14/37.88	1.11	34.83/38.82	1.16	39.55/34.19	2	73.96/36.92
SAUSA300s172	Sau-6817	14294	14447	2.14	0.42/0.91	2.34	0.17/0.41	1.13	0.23/0.2	2.64	0.33/0.87	1.01	0.39/0.39	0	0/0.23	5.12	1.42/0.28	0	0/0.38	1.93	0.46/0.24	12.41	0.13/1.59	2.4	0.6/1.43	2.19	0.39/0.84	2.19	0.95/0.44	1.7	0.74/0.44	1.06	0.45/0.47	2.73	1.07/0.39	1.32	0.5/0.38	2.16	0.48/1.05	1.62	0.58/0.93	0	0/0.45	1.66	4.01/2.42	1.34	2.92/2.19	3.36	0.69/2.32
SAUSA300s175	Sau-23	2315192	2317297	1.03	25.61/26.33	1.25	17.26/21.57	5.64	1/0.18	1.33	34.36/25.91	1.37	30.35/22.22	11.58	2.36/0.2	1.18	51.79/43.99	1.4	28.06/39.19	1.06	37.8/35.59	1.17	48.22/56.28	1	57.19/57.17	1.27	21.8/27.69	16.94	0.87/14.77	1.01	27.56/27.72	1.12	31.13/27.81	1.6	41.19/25.73	1.39	36.61/26.38	1.22	32.86/40.03	1.17	30.17/35.27	1.09	31.56/34.33	1.46	8.68/5.96	1.58	8.67/5.49	2.58	14.47/5.6
SAUSA300s221	JKD6008sRNA150	788245	788318	0	0/0.49	1	0/0	0	0.49/0	0	0/0.48	1	0/0	1	0/0	0	0/0.66	1.8	0.45/0.81	0	0/0.58	1	0/0	0	0.54/0	0	0/0.48	1.34	0.17/0.23	1	0/0	1	0/0	0	0.47/0	1	0/0	0	0/0.45	0	0/0.41	0	0.49/0	1.81	6.17/11.16	2.33	4.41/10.28	4.5	2.3/10.37
SAUSA300s269	tsr5	79345	79425	1	0/0	1	0/0	0	0/0.00611	1	0/0	1	0/0	0	0/0.01	1	0/0	0	0/0.3	1	0/0	0	0/0.14	1	0/0	1	0/0	0	0.4/0	1	0/0	1	0/0	1	0/0	0	0.02/0	1	0/0	1	0/0	1	0/0	0	0.03/0	0	0.16/0	5.45	0.00886/0.05
SAUSA300s276	tsr12	457271	457333	0	0/0.00828	1	0/0	0	0/0.00921	1	0/0	1	0/0	0	0/0.02	1	0/0	0	0/0.32	1	0/0	0	0/0.15	1	0/0	1	0/0	0	0.43/0	1	0/0	1	0/0	0	0.0025/0	0	0.04/0	1	0/0	1	0/0	1	0/0	3.06	0.05/0.02	0	0.17/0	5.52	0.01/0.07
SAUSA300s277	tsr13	484941	485025	0	0/0.01	0	0/0.00137	0	0/0.00963	1	0/0	1	0/0	0	0/0.02	0	0/0.01	0	0/0.32	1	0/0	0	0/0.16	1	0/0	1	0/0	0	0.46/0	1	0/0	1	0/0	0	0.01/0	0	0.05/0	1	0/0	1	0/0	1	0/0	1.72	243.87/420.21	3.2	1294.21/404.39	5.64	75.05/422.9
SAUSA300s279	tsr15	896562	897379	1.04	41.91/40.33	1.06	17.23/16.19	1.39	0.95/1.32	1.11	44.46/40	1.01	16.57/16.47	1.54	2.39/1.56	1.79	73.12/40.79	1.45	52.43/36.08	1.39	45.08/32.44	1.07	75.3/80.71	1.27	103.3/81.5	2.68	16.7/44.78	3.73	6.11/22.81	1.06	37.14/34.94	1.5	52.56/35.04	1.53	48.53/31.81	2.82	93.13/33.06	1.82	87.75/48.2	1.14	47.27/41.53	1.21	77.53/93.95	1.76	3.28/5.76	1.27	6.79/5.33	2.61	2.06/5.37
SAUSA300s001	T-box riboswitch	12519	12752	1.2	243.5/291.75	1.1	887.16/805.46	1.39	11.99/16.69	1.26	229.51/288.35	1.25	1063.39/848.84	1.09	22.27/20.35	1.87	1105.64/589.74	1.07	501.81/535.73	1.23	640.6/519.9	1.13	1033.9/1169.76	1.24	1416.41/1141.75	3.05	920.34/301.9	2.69	65.4/176.19	1.13	1133.92/1280	1.39	938.08/1307.37	2.03	631.83/1284.65	1.82	706.16/1286.36	1.06	671.03/635.36	1.52	381.55/581.35	1.11	633.72/702.74	1.07	2336.73/2187.76	1.38	3158.46/2291.83	2.59	842.71/2181.91
SAUSA300s004	Purine riboswitch	436138	436242	0	0.33/0	0	0/0.3	1	0/0	0	0.63/0	1.24	0.24/0.3	1	0/0	0	1.99/0	0	0.81/0	0	0.31/0	7.35	0.29/2.16	1.88	1.12/2.11	0	0.29/0	1	0/0	1.25	1.1/1.37	1.01	1.45/1.46	1.39	1.99/1.42	1.44	2.09/1.45	1.03	2.05/2.1	0	0/1.77	7.54	0.28/2.11	1.18	15.55/13.19	1.13	10.71/12.05	2.4	5.18/12.42
SAUSA300s007	SAM riboswitch	879100	879234	1.16	177.92/205.89	1.06	211.16/224.31	1.06	101.6/108.16	1.27	161.36/205.29	1.01	234.66/232.94	1.05	124.01/130.49	2.16	493.2/228.41	1.37	274.1/200.25	1.12	173.46/193.84	1.25	427.37/534.7	1.45	353.21/513.6	1.03	211.98/218.79	2.34	288.63/123.28	1.12	1074.04/1204.74	2.16	569.2/1232.02	3.99	288.67/1152.87	2.45	488.24/1194.68	1.59	466.43/293.32	1.15	233.74/268.65	1.09	448.8/487.25	1.31	1269.7/967.77	1.01	958.59/966.43	1.66	586.67/975.18
SAUSA300s016	T-box riboswitch	1724788	1724987	1.14	338.08/386.85	1	1038.63/1041.41	1.07	271.19/289.43	1.1	416.53/379.9	1.28	846.14/1085.72	1.09	372.87/342.12	1.18	572.08/675.16	1	615.4/614.46	1.03	612.06/596.88	1.03	599.78/620.29	1.33	796.94/598.03	3.31	1277.06/385.93	3.37	793.61/235.51	1.08	1125.05/1213.19	1.49	831.3/1235.28	1.38	842.57/1162.26	1.36	885.86/1203.23	1	839.28/838.25	1.12	692.45/778.43	1.02	862.31/879.08	1.71	185.84/108.78	1.19	116.22/97.41	2.42	44.15/106.83
SAUSA300s017	Lysine riboswitch	1782255	1782504	1.12	562.8/630.41	1	633.22/634.87	1.1	366.81/404.9	1.09	590.46/642.59	1.33	895.1/671.23	1.11	427.09/476.05	2.73	2229.97/817.32	1.05	716.57/753.21	1.11	815.5/734.61	1.3	1664.89/2157.11	1.17	1894.4/2217.73	1.14	681.35/596.91	2.89	1118.11/387.46	1.09	775.12/847.47	1.03	842.59/866.17	1.2	987.16/824.53	1.03	894.22/866.04	1.15	839.14/965.09	1.16	785.92/910.02	1.01	876.79/883.96	1.11	116.99/129.75	1.78	206.98/116.26	2.05	61.95/126.82
SAUSA300s018	T-box riboswitch	1784564	1784849	1.14	514.62/584.62	1.02	2227.83/2274.68	1.21	457.93/553.85	1.02	579.56/588.4	1.02	2254.91/2293.87	1.26	818.49/647.58	1.81	822.58/455.17	1.11	463.43/416.22	1.54	617.89/401.37	1.3	684.11/888.38	1.35	1161.88/861.53	4.99	2797.85/560.33	3.89	1397.99/359.77	1.17	1842.88/2158.78	1.67	1291.06/2156.87	2.46	972.39/2396.35	2.18	981.41/2136.98	1.02	933.34/950.97	1.2	748.03/895.08	1.12	867.9/970.68	1.37	2050.5/1497.16	1.69	2611.39/1544.26	1.56	954.21/1485.72
SAUSA300s025	SAM riboswitch	2444762	2444869	1.21	26.47/21.88	1.02	30.31/29.84	3.15	5.33/1.69	1.19	25.47/21.47	1.44	43.92/30.44	3.31	6.69/2.02	1.37	44.01/32.17	1.23	35.81/29.05	1.4	36.03/25.77	1.1	43.54/47.69	1.18	57.15/48.52	1.32	28.6/21.68	1.47	8.33/12.27	1.11	53.64/59.43	1.47	40.41/59.55	1.1	49.52/54.57	1.25	74.62/59.49	1.41	69.12/49.15	1.05	40.27/42.32	1.06	79.21/74.44	1.32	964.77/1277.66	1.01	1289.76/1300.44	2.58	494.54/1274.97
SAUSA300s026	ssrS	1735801	1736040	1	29927.34/29927.34	1	93235.32/93235.32	1	380030.31/380030.31	1	34463.65/34463.65	1	89072.63/89072.63	1	346406.57/346406.57	1.19	32327.66/27271.46	1.11	33200.63/29804.64	1	26624.25/26624.25	1	33503.6/33503.6	1.05	28307.74/29650.44	1.99	65645.37/32917.21	3.08	219416.82/71272.5	1	58925.98/58925.98	1	53874.07/53874.07	1.56	29046.34/45369.11	1.19	38652.27/45875.61	1.05	29746.59/28219.56	1	25531.54/25531.54	1	30968.33/30968.33	1.53	13662.82/8923.49	1.03	10564.62/10302.24	1.96	17085.44/8722.53
SAUSA300s043	rsaOD	1676055	1676207	1.22	52.56/64.15	1.2	164.56/197.07	1.22	5.55/4.57	1.46	43.68/63.76	1.35	149.26/202.15	1.4	7.66/5.49	1.79	280.71/156.83	1.06	146.24/137.73	1.02	130.45/133.07	1.02	317.2/310.99	1.24	372.16/301.23	2.47	183.55/74.29	1.63	22.33/36.49	1.03	368.28/379.34	2.56	150.29/385.16	2.83	128.17/362.27	2.02	189.2/381.55	1.37	177.87/129.86	1.15	96.51/111.24	1.01	191.07/189.15	1.25	2098.78/1683.48	1.14	1974.12/1728.52	2.64	629.57/1664.9
SAUSA300s056	RsaK	223439	223648	1.24	189.03/233.98	1.08	802.5/741.83	1.17	2.06/1.77	1.42	164.38/233.82	1.15	675.22/777.21	1.29	1.64/2.12	1.81	145.36/262.63	1.4	166.09/232.75	1.05	237.4/226.06	1.17	138.31/161.5	1.42	224.87/158.22	3.39	832.91/245.75	15.56	8.96/139.35	1.01	495.28/490.67	1.05	471.09/496.25	1.51	310.79/470.21	3.45	144.4/498.09	2.33	135.42/315.04	1.01	290.83/288.94	1	144.3/144.97	1.38	436.29/316.44	1.84	550.92/298.8	1.91	167.98/320.05
SAUSA300s072	Sau-6053	1012006	1012173	1.16	252.52/291.84	1.04	301.62/312.76	1.1	88.86/80.48	1.15	331.07/288.6	1.01	320.88/323.07	1.26	119.85/95.12	1.27	518.04/407.51	1.31	487.71/373.37	1.18	424.38/359.92	1.06	601.83/566.38	1.07	577.91/540.26	1	300.7/301.71	1.26	222.52/176.16	1.18	532.2/630.52	1.2	531.18/639.1	1.38	444.09/613.71	1.39	465.3/645.79	1.02	439.06/446.84	1.01	403.45/406.73	1.11	512.79/462.95	1.59	168.13/105.6	3.85	365.41/95.01	1.17	121.43/104.03
SAUSA300s100	Teg124	895292	895418	1	0/0	1	0/0	1	0/0	1	0/0	1	0/0	1	0/0	1	0/0	1	0/0	1	0/0	1	0/0	1	0/0	1	0/0	1	0/0	1	0/0	1	0/0	1	0/0	1	0/0	1	0/0	1	0/0	1	0/0	1	0/0	1	0/0	1	0/0
SAUSA300s104	Teg141	2825507	2825886	1.11	60.73/67.16	1.16	88.4/75.93	1.07	2.98/2.78	1	67.06/67.35	1.57	123.47/78.41	1.39	4.67/3.35	1.14	148.27/168.6	1.26	116.85/147.62	1.18	121.81/143.17	1.39	118.57/164.41	1.83	87.83/160.59	1.16	66.93/77.5	2.68	14.28/38.3	1.08	120.18/111.45	1.42	159.35/112.24	1.17	123.77/106.05	1.43	79.49/114.02	1.69	74.54/125.77	1.59	67.63/107.58	1.06	84.66/79.83	1.33	46.35/34.73	2	61.61/30.76	3.68	121.33/32.93
SAUSA300s120	ssr28	1765103	1765467	1.14	137.91/157.58	1.13	444.24/391.88	1.04	446.25/465.38	1.07	145.31/155	1.31	541.27/411.75	1.04	515.09/536.34	1.94	690.49/356.84	1.25	260.25/325.99	1.03	308.1/317.47	1.28	583.85/748.52	1.07	782.92/728.9	2.27	387.32/170.65	13.75	1263.31/91.89	1.03	315.66/325.99	1.06	349.85/329.74	1.13	279.47/317.04	1.18	282.79/333.01	1.04	272.66/283.11	1.27	202.47/257.88	1.01	283.16/284.69	1.12	874.74/784.37	2.05	1575.72/769.92	1.81	436.72/789.31
SAUSA300s122	ssr39	2371400	2371538	1.06	671.21/713.45	1.01	86.02/86.55	1.8	9.14/5.07	1.36	538.26/732.6	1.75	156.31/89.37	1.2	5.1/6.14	1.66	610.72/1016.07	1.1	879.61/965.23	1.21	1128.79/935.69	1.14	759.52/666.26	1.89	1207.4/640.51	8.76	75.78/663.99	18.1	24.25/438.87	1.2	382.9/459.02	1.26	583.99/463.62	2.48	1077.06/434.6	1.78	822.55/463.25	1.36	778.37/1056.56	1.05	963.84/1014.52	1.09	883.83/811.58	1.37	908.28/1242.18	1.39	912.93/1264.67	4.22	295.46/1246.74
SAUSA300s156	Teg16as	120429	120710	1.16	21.91/25.38	1.13	31.88/36.09	1.2	6.42/7.71	1.75	43.8/24.97	1.09	34.01/36.97	1.39	13.12/9.4	2.71	37.09/100.65	1.34	64.89/86.84	1	83.04/82.87	2.05	81.06/39.5	1.75	70.37/40.3	1.28	33.69/26.38	2.41	34.56/14.32	1.06	48.03/45.32	1.45	65.74/45.23	1.15	47.27/40.98	1.12	49.17/44.03	1.04	44.77/46.73	1.17	34.59/40.42	1.07	45.08/48.18	2.02	24.37/49.26	1.58	27.55/43.49	3.35	14.25/47.71
SAUSA300s173	Sau-15	839325	840317	1.2	24.18/20.11	1.22	6.82/8.31	1.22	3.95/4.8	1.39	27.19/19.61	1.12	9.45/8.46	1	5.83/5.83	2.38	5.51/13.1	2.03	23.8/11.71	1.06	9.71/10.28	1.32	7.84/5.92	1.1	6.65/6.07	2.36	8.56/20.25	1.99	22.28/11.22	1.14	10.51/12	1.36	16.11/11.88	1.21	9.32/11.31	1.05	13.17/12.5	1.26	12.06/9.57	1.47	12.11/8.26	1.3	17.14/13.18	1.06	19.71/18.55	1.2	19.98/16.7	3.67	64.02/17.44
SAUSA300s199	Sau-6931	292982	294170	1.09	7.22/7.84	1.01	6.32/6.29	1.12	3.96/4.43	1.09	6.82/7.42	1	6.37/6.4	1.3	4.1/5.33	1.2	12.09/10.08	1.07	9.7/9.07	1.12	8.88/7.93	1.09	11.81/12.82	1.22	10.96/13.33	1.17	6.48/7.61	4.95	21.79/4.41	1.06	7.95/7.52	1.1	6.73/7.4	1.08	6.57/7.11	1.27	10.18/8.04	1.36	9.47/6.95	1.01	5.82/5.85	1.01	10.26/10.34	1.94	7.26/3.75	2.17	7.45/3.44	2.76	9.86/3.57
SAUSA300s202	Sau-6904	1335704	1337634	1.32	0.92/1.22	1.04	2.77/2.88	0	0/0.05	1.06	1.28/1.21	1.94	5.68/2.93	0	0/0.07	1.12	3.49/3.12	1.45	2.02/2.94	1.07	2.68/2.51	1.37	2.77/3.8	1.34	2.83/3.8	2.41	2.89/1.2	1.54	0.41/0.64	1.13	2.63/2.34	1.22	2.85/2.34	1.18	2.71/2.3	1.17	2.96/2.53	1	2.85/2.85	1.63	1.48/2.4	1.07	3.38/3.14	2.63	0.66/0.25	6.45	1.19/0.18	2.8	0.7/0.25
SAUSA300s223	JKD6008sRNA153	797502	797565	1	0/0	1	0/0	1	0/0	1	0/0	1	0/0	1	0/0	1	0/0	0	0/0.07	1	0/0	1	0/0	1	0/0	1	0/0	0	0.19/0	1	0/0	1	0/0	1	0/0	1	0/0	1	0/0	1	0/0	1	0/0	1.34	2.19/2.93	5.24	14.2/2.71	2.71	7.7/2.84
SAUSA300s240	JKD6008sRNA263	1780454	1780622	1.03	151.92/156.41	1.05	130.23/136.84	1.07	378.27/404.01	1.05	162.38/155.37	1.05	149.43/141.88	1.46	321.55/468.08	1.52	189.15/287.61	1	257.5/258.57	1.2	300.17/250.93	1.11	231.74/208.41	1.86	376.25/202.33	1.38	123.06/169.99	12.05	1106.14/91.76	1.02	169.04/166.51	1.25	209.93/168.31	1.61	254.74/158.59	1.35	231.46/171.47	1.17	220.82/257.49	1.14	207.99/236.34	1.04	242.01/232.66	1.07	4049.03/4318.56	1.37	6297.62/4593.43	1.2	3425.77/4115.22
SAUSA300s241	JKD6008sRNA281	1906187	1907164	1	0/0	1	0/0	1	0/0	1	0/0	1	0/0	1	0/0	1	0/0	0	0/0.13	0	0.03/0	0	0/0.01	1	0/0	1	0/0	0	0.27/0	0	0/0.03	0	0/0.05	0	0/0.02	0	0/0.02	1	0/0	1	0/0	1	0/0	1.34	17.18/22.97	1.01	20.42/20.6	2.07	10.4/21.56
SAUSA300s259	JKD6008sRNA393	1636726	1636889	1	0/0	1	0/0	1	0/0	1	0/0	1	0/0	0	0/0.00743	1	0/0	0	0/0.22	1	0/0	0	0/0.09	1	0/0	1	0/0	0	0.38/0	1	0/0	1	0/0	1	0/0	1	0/0	1	0/0	1	0/0	1	0/0	1	0/0	0	0.05/0	0	0/0.01
SAUSA300s266	tsr2	57711	57804	1	0/0	1	0/0	1	0/0	1	0/0	1	0/0	0	0/0.01	1	0/0	0	0/0.27	1	0/0	0	0/0.12	1	0/0	1	0/0	0	0.39/0	1	0/0	1	0/0	1	0/0	1	0/0	1	0/0	1	0/0	1	0/0	0	0.02/0	0	0.12/0	0	0/0.04
SAUSA300s268	tsr4	73510	74139	1	0/0	1	0/0	0	0/0.0054	1	0/0	1	0/0	0	0/0.01	1	0/0	0	0/0.28	1	0/0	0	0/0.13	1	0/0	1	0/0	0	0.4/0	1	0/0	1	0/0	1	0/0	0	0.01/0	1	0/0	1	0/0	1	0/0	0	0.03/0	0	0.14/0	0	0/0.05
SAUSA300s283	tsr19	1080301	1080394	0	0/0.02	0	0/0.00437	0	0/0.02	1	0/0	1	0/0	0	0/0.03	0	0/0.02	0	0/0.33	1	0/0	0	0/0.17	1	0/0	1	0/0	0	0.49/0	1	0/0	0	0.05/0	0	0.02/0	0	0.06/0	1	0/0	0	0.42/0	1	0/0	1.2	7.37/8.86	1.53	5.36/8.2	1.27	6.5/8.26
SAUSA300s024	GlmS ribozyme	2272144	2272418	1.1	144.41/159.25	1.08	253.03/233.79	1.06	43.27/40.63	1.26	197.94/156.49	1.09	266.23/243.16	1.49	73.15/49.22	1.24	236.87/293.51	1.18	222.17/262.54	1.35	343.3/254.93	1.03	271.18/262.57	1.12	285.49/255.75	1.28	221.19/172.15	1.38	128.5/92.99	1.12	384/341.51	1.7	589.54/346.75	1.08	357.64/330.73	1.57	221.07/346.55	1.71	210.9/360.74	1.17	283.46/330.3	1.01	224.82/221.56	1.49	432.76/289.65	1.11	301.45/272.02	1.58	460.03/291.82
SAUSA300s045	rsaOF	2029489	2029657	1.14	15.55/17.68	1.03	31.91/32.82	1.02	10.02/9.86	1.07	16.14/17.29	1.05	31.87/33.35	1.1	10.9/12.03	1.04	31.11/32.46	1.04	31/29.73	1.08	24.3/26.33	1.07	35.18/32.92	1.02	34/33.38	1.8	31.07/17.22	4.23	42.15/9.96	1.09	25.18/27.53	1.19	23.18/27.61	1.16	29.66/25.5	1.41	36.76/26.1	1.2	33.15/27.57	1.19	21.09/25.17	1.01	34.36/34.71	1.1	41.85/37.88	2.39	80.46/33.61	1.82	19.91/36.28
SAUSA300s055	RsaJ	2551224	2551302	1	0/0	1	0/0	1	0/0	1	0/0	1	0/0	1	0/0	1	0/0	1	0/0	1	0/0	1	0/0	1	0/0	1	0/0	1	0/0	1	0/0	1	0/0	1	0/0	1	0/0	1	0/0	1	0/0	1	0/0	1	0/0	0	0.99/0	1	0/0
SAUSA300s066	Sau-63	442300	442398	1	0/0	1	0/0	0	0.77/0	0	0.32/0	1	0/0	1	0/0	1	0/0	1	0/0	1	0/0	1	0/0	1	0/0	1	0/0	1	0/0	1	0.1/0.1	0	0/0.11	5.47	0.33/0.06	0	0/0.06	0	0/0.3	0	0/0.27	1	0/0	2.35	4.3/10.08	1.92	4.85/9.31	1.32	7.1/9.36
SAUSA300s075	rsaOL	867669	867759	1	0/0	1	0/0	1	0/0	1	0/0	1	0/0	1	0/0	1	0/0	1	0/0	1	0/0	1	0/0	1	0/0	1	0/0	1	0/0	1	0/0	1	0/0	1	0/0	1	0/0	1	0/0	1	0/0	1	0/0	0	0/1.13	1.41	0.73/1.02	1.08	0.97/1.05
SAUSA300s094	Teg108	1328002	1328103	1.19	2.02/1.71	1.02	2.91/2.96	1.04	6.78/6.52	1.24	1.99/1.6	1.34	4.06/3.03	2.05	3.89/7.97	1.62	1.87/3.02	1.17	2.46/2.88	1.63	1.49/2.44	2.49	0.81/2.02	1.49	1.28/1.91	1.85	2.99/1.62	33.4	30.11/0.9	1.4	1.04/1.45	1.09	1.68/1.54	1.32	1.98/1.5	1.27	1.96/1.54	1.1	1.91/2.1	1.11	1.92/1.73	2.92	0.69/2.02	1.02	5.46/5.36	1.48	7.23/4.87	1.31	3.79/4.99
SAUSA300s130	ssr69	2353454	2353597	1.1	343.86/376.82	1.05	612.36/644.22	1.15	12.45/14.26	1.14	324.88/371.27	1.5	1016.88/679.79	1.64	10.65/17.45	1.09	1318.33/1435.63	1.23	1177.41/1451.13	1.08	1540.4/1421.45	1.08	1252.38/1351.32	1.38	1830.33/1325.64	1.83	693.82/378.2	3.98	57.66/229.66	1	500.51/499.77	1.81	901.83/498.98	2.75	1300.41/473.29	1.95	979.2/502.9	1.37	941.73/1294.22	1.69	779.08/1320.35	1.17	1132.85/965.41	1.14	4158.87/4733.92	1.28	6433.89/5029.33	2.25	2009.5/4515.69
SAUSA300s149	Teg26	2490247	2490433	1	911.15/915.08	1.14	242.88/277.77	1.12	280.56/314.74	1.08	867.75/936.64	1.4	203.75/284.8	1.1	407.64/371.64	2.3	138.98/319.99	1.48	429.58/290.56	1.28	220.44/282.76	1.15	176.85/153.94	1.22	184.82/151.23	3.14	264.53/830.3	1.52	861.73/567.31	1.12	771.85/692.14	1.35	516.61/696.47	2.61	258.15/672.87	1.73	407.98/706.23	1.49	387.94/260.94	1.67	393.36/235.4	1.1	371.88/408.36	1.41	86.71/61.29	1.11	60.49/54.59	1.76	105.89/60.14
SAUSA300s154	Teg103	1203736	1203922	1.25	10.97/13.76	1.02	45.96/46.81	2.19	0.37/0.81	1.3	17.46/13.38	1.5	72.4/48.39	2	0.48/0.95	3.01	94.68/31.43	1.02	28.84/28.33	1.46	36.53/24.99	1.47	71.07/104.44	1.78	58.98/104.94	3.21	42.63/13.27	2	3.88/7.75	1.11	23.5/26.01	1.04	25.05/25.99	1.31	31.23/23.89	1.32	32.9/24.89	1.01	29.44/29.14	1.41	18.76/26.47	1.08	32.79/30.38	1.09	137.9/126.02	1.48	167.28/113.31	1.94	239.72/123.44
SAUSA300s170	Sau-6041	1297301	1297371	1	0/0	1	0/0	1	0/0	1	0/0	1	0/0	1	0/0	1	0/0	1	0/0	1	0/0	1	0/0	1	0/0	1	0/0	1	0/0	1	0/0	1	0/0	1	0/0	1	0/0	1	0/0	1	0/0	1	0/0	0	0/2.5	0	0/2.3	0	0/2.38
SAUSA300s180	Sau-39	2730509	2731084	1.02	789.35/805.36	1.08	967.17/899.25	1.22	44.65/54.45	1.05	872.02/830.93	1.22	1142.07/939.59	1	65.51/65.79	1.41	766.47/1083.99	1.52	683.13/1039.77	1.22	823.2/1004.56	1.03	862.61/834.55	1.19	684.19/812.18	1.42	1054.75/740.99	3.01	164.7/496.34	1.03	793.17/771.58	1.08	728.68/783.89	1.14	856.71/752	1.08	858.23/791.81	1.05	810.87/848.57	1.01	772.17/782.9	1.16	738.35/853.15	1.32	28.11/36.99	1	32.72/32.62	1.24	43.41/35.06
SAUSA300s203	RsaX01	37096	37697	1	0/0	1	0/0	1	0/0	1	0/0	1	0/0	1	0/0	1	0/0	1	0/0	1	0/0	1	0/0	1	0/0	1	0/0	0	0.07/0	1	0/0	1	0/0	1	0/0	1	0/0	1	0/0	1	0/0	1	0/0	1	0/0	1	0/0	1	0/0
SAUSA300s213	JKD6008sRNA086	450796	450866	1	0/0	1	0/0	1	0/0	1	0/0	1	0/0	1	0/0	1	0/0	1	0/0	1	0/0	1	0/0	1	0/0	1	0/0	0	0.13/0	1	0/0	1	0/0	1	0/0	1	0/0	1	0/0	1	0/0	1	0/0	1.72	40.27/23.37	18.85	1.11/20.92	2.57	8.53/21.95
SAUSA300s215	JKD6008sRNA103	518415	518453	1	0/0	1	0/0	1	0/0	1	0/0	1	0/0	1	0/0	1	0/0	0	0/0.03	1	0/0	1	0/0	1	0/0	1	0/0	0	0.15/0	1	0/0	1	0/0	1	0/0	1	0/0	1	0/0	1	0/0	1	0/0	1	0/0	1	0/0	1	0/0
SAUSA300s222	JKD6008sRNA151	789554	789618	1	0/0	1	0/0	1	0/0	1	0/0	1	0/0	1	0/0	1	0/0	0	0/0.06	1	0/0	1	0/0	1	0/0	1	0/0	0	0.18/0	1	0/0	1	0/0	1	0/0	1	0/0	1	0/0	1	0/0	1	0/0	1	0/0	0	2.6/0	0	0.83/0
SAUSA300s226	JKD6008sRNA173	887271	887341	1	0/0	1	0/0	1	0/0	1	0/0	1	0/0	1	0/0	1	0/0	0	0/0.08	1	0/0	1	0/0	1	0/0	1	0/0	0	0.2/0	1	0/0	1	0/0	1	0/0	1	0/0	1	0/0	1	0/0	1	0/0	1	0/0	0	0.03/0	1	0/0
SAUSA300s258	JKD6008sRNA390	2680948	2681248	1	0/0	1	0/0	1	0/0	1	0/0	1	0/0	0	0/0.00733	1	0/0	0	0/0.21	1	0/0	0	0/0.07	1	0/0	1	0/0	0	0.37/0	1	0/0	1	0/0	1	0/0	1	0/0	1	0/0	1	0/0	1	0/0	1.22	19.84/16.27	1.31	19.47/14.8	1.01	15.15/15.36
SAUSA300s005	ffs	508154	508441	1	258875.17/258875.17	1	229045.45/229045.45	1	726943.23/726943.23	1	263704.71/263704.71	1	226762.45/226762.45	1	681950.46/681950.46	1	199408.69/199408.69	1	212748.34/212748.34	1	209958.34/209958.34	1	184460.6/184460.6	1	176067.14/176067.14	1	246162.66/246162.66	1	517162.63/517162.63	1	194464.25/194464.25	1	189788.33/189788.33	1	199551.72/199551.72	1	195006.31/195006.31	1	205530.76/205530.76	1	207736.98/207736.98	1	199793.15/199793.15	1.06	52551.09/55741.07	1.07	72076.52/77148.16	1.07	57380.48/53787.5
SAUSA300s015	FMN riboswitch	1542069	1542204	1.05	585.5/612.39	1.06	2145.53/2033.41	1.05	1898.44/1799.74	1.15	716.58/622.01	1.12	2299.93/2050.83	1.06	1941.36/2060.53	1.5	1561.13/1041.97	1.11	900.56/996.73	1.02	947.6/964.61	1.01	1566.06/1553.49	1.66	947.94/1571.94	4.28	2486.5/580.92	7.63	2861.6/375.05	1.02	1641.7/1617.05	1.07	1566.87/1678	2.18	834.92/1822.48	1.63	1008.68/1646.39	1.13	935.34/830.99	1.06	722.94/768.05	1.05	1029.53/983.6	1.65	2196.31/1334.63	2.46	3356.27/1365.73	4.05	5421.21/1339.58
SAUSA300s044	rsaOE	1887573	1887773	1.05	814.19/855.93	1.02	1921.52/1887.28	1.01	84.29/84.88	1.3	1151.03/885.97	1	1921.59/1930.04	1.12	113.22/101.24	1.1	1548.16/1402.41	1.18	1678.57/1422.73	1.08	1481.94/1375.22	1.03	1504.14/1549.8	1.09	1433.02/1557.76	3.02	2378.69/786.78	2.31	231.2/533.2	1.13	2342.11/2647	1.41	1880.43/2644.35	2.13	1368.59/2920.35	1.26	2062.13/2595.75	1.72	2325.94/1350.25	1.14	1219.7/1388.72	1.13	1859.18/2092.1	1.04	456.61/473.06	1.36	623.29/458.22	1.14	418.1/477.84
SAUSA300s065	Sau-59	1075357	1075485	1	0/0	1	0/0	1	0/0	1	0/0	1	0/0	1	0/0	1	0/0	1	0/0	1	0/0	1	0/0	1	0/0	1	0/0	1	0/0	1	0/0	1	0/0	1	0/0	1	0/0	1	0/0	1	0/0	1	0/0	1.11	123.96/138.15	11.61	11.01/127.82	1.77	77.76/137.89
SAUSA300s071	Sau-5971	420046	420142	1	0/0	1	0/0	1	0/0	1	0/0	1	0/0	1	0/0	1	0/0	1	0/0	1	0/0	1	0/0	1	0/0	1	0/0	1	0/0	1	0/0	1	0/0	1	0/0	1	0/0	1	0/0	1	0/0	1	0/0	2.33	11.51/4.93	1.44	6.53/4.53	2.06	9.51/4.63
SAUSA300s073	Sau-6072	2678991	2679044	1	0/0	1	0/0	1	0/0	1	0/0	1	0/0	1	0/0	1	0/0	1	0/0	1	0/0	1	0/0	1	0/0	1	0/0	1	0/0	1	0/0	1	0/0	1	0/0	1	0/0	1	0/0	1	0/0	1	0/0	0	0/1.63	0	0/1.5	1.09	1.69/1.56
SAUSA300s077	rsaOP	1106852	1106984	2.7	0.57/1.54	1.2	3/3.61	1.82	0.52/0.29	1.36	2.08/1.53	1.37	2.71/3.72	2.22	0.73/0.33	1.3	4.76/6.19	1.97	2.79/5.5	1.16	5.7/4.91	1.89	2.71/5.11	1.48	7.69/5.2	2.38	3.72/1.56	1.59	1.31/0.82	1.05	2.91/2.76	1.49	4.07/2.74	2.73	7.36/2.7	1.13	2.67/3.01	2.98	2.57/7.65	2.84	2.27/6.44	1.2	2.29/2.76	1.21	67.47/55.95	1.82	90.49/49.76	1.47	37.42/55.09
SAUSA300s091	Teg60	1165848	1166064	1.02	96.15/97.65	1.11	129.76/143.96	1.32	7.25/9.55	1.23	79.77/97.95	1.05	141.33/148.97	1.26	9.3/11.7	1.43	76.67/110	1.14	83.75/95.22	1.2	76.32/91.35	1.23	68.68/84.64	1.3	110.75/85.29	1.17	130.1/111.32	1.36	41.19/56.07	1.01	202.24/200.24	1.24	161.39/199.61	1	191.47/190.86	1.8	113.58/204.92	1.8	107.25/193.2	1.15	148.29/170.93	1	115.43/115.33	1.05	246.8/234.86	1.04	209.25/217.61	1.87	126.2/235.81
SAUSA300s103	Teg130	2537566	2537630	1	0/0	1	0/0	1	0/0	1	0/0	1	0/0	1	0/0	1	0/0	1	0/0	1	0/0	1	0/0	1	0/0	1	0/0	1	0/0	1	0/0	1	0/0	1	0/0	1	0/0	1	0/0	1	0/0	1	0/0	14.51	22.07/1.52	1.38	1.02/1.41	1.54	2.29/1.49
SAUSA300s111	Teg155	2628055	2628157	1	0/0	1	0/0	1	0/0	1	0/0	1	0/0	1	0/0	1	0/0	1	0/0	1	0/0	1	0/0	1	0/0	1	0/0	1	0/0	1	0/0	1	0/0	1	0/0	1	0/0	1	0/0	1	0/0	1	0/0	1.2	3.73/4.47	1.52	2.67/4.07	3.84	1.08/4.13
SAUSA300s133	ssr88	1084362	1084556	1.03	120.82/124.3	1.14	87.71/100.38	1.02	3.34/3.41	1.13	110.11/123.98	1.04	107.64/103.35	1.61	6.65/4.13	1.44	225.69/156.5	1.02	134.39/137.01	1.08	123.35/132.62	1.17	215.31/250.85	1.52	160.88/244.38	1.58	87.82/138.37	4.09	17.64/72.14	1.08	136.7/126.73	1.19	150.75/127.08	1.33	160.28/120.33	1.16	151.11/129.94	1.14	141.25/161.36	1.01	140.31/141.4	1.05	159.33/151.74	1.32	10.03/13.21	1.16	10.45/12.12	1.8	22.33/12.39
SAUSA300s137	ssr113	1630805	1630942	1.1	17.11/18.76	1.12	8.12/9.12	1.51	0.52/0.78	1.17	15.72/18.45	1.18	7.82/9.22	1.45	1.33/0.92	1.16	58.39/50.38	3.27	13.64/44.62	1.25	50.83/40.79	1.22	52.36/64.07	1.31	49.64/64.87	1.95	9.38/18.29	2.94	3.59/10.57	1.04	12.4/12.85	1.11	14.06/12.63	2.59	31.47/12.15	1.33	17.82/13.41	1.84	16.21/29.76	1.12	23.91/26.83	1.29	22.31/17.26	1	0/0	1	0/0	1	0/0
SAUSA300s160	Teg20as	726209	727309	1.07	228.23/244.71	1.05	451.3/431.62	1.34	11.85/8.84	1.08	263.12/243.82	1.18	384.35/454.1	1.21	13.01/10.77	1.24	732.41/588.44	1.19	448.4/535.32	1.13	456.98/515.79	1.25	1001.56/798.21	1.21	939.21/775.2	1.7	434.55/256.03	3.8	38.49/146.22	1.03	396.07/408.1	1.2	343.59/413.19	1.06	409.64/387.54	1.45	593.81/409.93	1.36	561.8/412.32	1.26	300.19/377.51	1.06	551.38/585.52	1.04	147/153.58	2.11	290.85/137.63	1.13	131.99/149.31
SAUSA300s163	Teg28as	2801659	2801817	1	0/0	1	0/0	1	0/0	1	0/0	1	0/0	1	0/0	1	0/0	1	0/0	1	0/0	1	0/0	1	0/0	1	0/0	1	0/0	1	0/0	1	0/0	1	0/0	1	0/0	1	0/0	1	0/0	1	0/0	1.39	12.72/9.14	4.64	39/8.41	3.8	32.53/8.56
SAUSA300s186	Sau-6402	241412	243338	1.06	7.57/7.16	1.37	4.59/3.34	1.51	0.18/0.28	1.4	4.83/6.79	1.24	4.26/3.44	1.52	0.48/0.32	1.24	18.46/22.82	1.58	33.2/21	2.82	6.41/18.06	1.04	20.55/19.68	1.55	13.05/20.26	2.04	3.43/7	3.22	1.26/4.05	1.93	6.92/13.34	2.5	5.22/13.08	1.99	6.32/12.58	2.29	6.04/13.82	1.15	5.78/6.67	1.56	8.78/5.63	1.05	6.12/6.41	1.5	14.18/21.29	1.7	32.66/19.17	1.63	12.25/19.97
SAUSA300s193	Sau-6667	636767	637192	1.06	0.76/0.8	2.02	2.53/1.26	1.44	0.09/0.13	1.02	0.79/0.81	1.66	2.22/1.33	1.25	0.19/0.15	1.34	2.55/3.41	1.37	2.29/3.14	1.7	1.59/2.72	1.42	1.95/2.77	1.19	3.27/2.74	1.61	1.24/0.77	1.82	0.74/0.4	1.06	2.83/2.66	1.41	1.89/2.66	1.2	3.15/2.63	1.21	3.54/2.92	1.01	3.37/3.41	3.02	0.92/2.78	1.07	4.02/3.76	1.23	22.99/18.76	1.64	27.83/16.96	1.04	18.38/17.66
SAUSA300s212	JKD6008sRNA084	443938	443984	1	0/0	1	0/0	1	0/0	1	0/0	1	0/0	1	0/0	1	0/0	1	0/0	1	0/0	1	0/0	1	0/0	1	0/0	0	0.13/0	1	0/0	1	0/0	1	0/0	1	0/0	1	0/0	1	0/0	1	0/0	1	0/0	1	0/0	1	0/0
SAUSA300s225	JKD6008sRNA169	869579	869870	1.15	29.41/33.71	1.13	116.28/130.87	1.18	4.1/4.84	1.16	28.43/32.96	1.09	124.17/135.2	1.14	6.66/5.86	1.21	81.13/66.85	1.05	62.09/58.9	1.19	65.21/54.6	1.15	103.3/89.81	1.31	118.43/90.19	3.17	116.41/36.73	1.24	23.34/18.83	1.01	113.97/113.02	1.31	86.46/113.48	1.97	54.26/106.78	2.08	55.86/115.99	1.06	50.84/54	1.2	38.49/46.14	1.08	59.35/54.94	1.15	117.04/134.31	2.12	255.94/120.59	1.08	141.3/131.23
SAUSA300s281	tsr17	973558	973971	1.19	9.31/11.03	1.06	16.16/17.12	1.3	0.97/1.26	1.24	8.62/10.66	1.31	22.79/17.45	1.09	1.37/1.49	1.68	26.92/15.99	1.06	13.47/14.26	1.26	15.89/12.56	1.42	20.11/28.48	1.33	38.22/28.74	1.65	17.58/10.64	1.06	5.82/6.2	1.2	37.43/44.78	2.03	21.99/44.54	2.34	17.35/40.54	1.55	27.94/43.26	1.5	25.21/16.84	1.31	11.61/15.16	1	26.33/26.45	1.36	46.69/34.26	3.29	99.75/30.3	2.37	13.65/32.35
SAUSA300s010	T-box riboswitch	1186868	1187063	1.1	267.46/294.2	1.07	1049.06/1126.83	1.11	128.18/115.66	1.18	341.89/290.65	1.25	936.14/1173.61	1.06	146.59/138.49	1.01	482.96/477.51	1.12	390.12/435.74	1.03	429.43/418.75	1	522.69/523.29	1.16	581.7/503.14	4.69	1424.28/303.44	1.72	304.79/177.66	1.03	575.29/589.73	1.11	532.77/591.13	1.12	503.22/564.47	1.18	507.03/597.65	1.05	480.73/505.22	1.09	419.86/456.7	1.02	491.3/502.7	1.28	262.13/336.34	1.1	352.2/318.79	1.08	367.73/340.43
SAUSA300s014	rnpB	1502012	1502445	1	24964.69/24964.69	1.06	22260.33/21095.6	1	43917.98/43917.98	1	25159.8/25159.8	1.08	24163.58/22344.38	1	42262.84/42262.84	1.19	20537.49/17289.41	1.08	19089.13/20529.63	1	19010.91/19010.91	1	17135.77/17135.77	1	15998.76/15998.76	1.03	22962.68/23734.45	1.11	33967.13/37596.08	1.04	26072.17/24998.15	1	24056.49/24056.49	1.2	26584.51/22232.37	1.26	18668.35/23472.38	1.37	17852.17/24489.06	1.03	21497.44/22081.54	1	19376.99/19376.99	1.01	38219/38719.69	1.04	46749.31/45123.67	1	33689.43/33689.43
SAUSA300s020	FMN riboswitch	1898367	1898533	1.08	573.57/532.7	1.06	609.68/648.75	1.07	266.65/248.92	1.19	633.47/532.61	1.23	556.17/683.78	1.32	390.2/295.55	1.68	1344.52/802.16	1.15	647.44/741.38	1.28	563.34/722.51	1.09	1256.34/1373.74	1.52	901.71/1366.45	1.35	701.46/519.2	2.03	670.21/329.64	1.13	607.14/536.7	1.15	613.62/535.52	1.25	634.1/507.96	1.15	468.98/540.75	1.44	443.55/637.75	1.01	584.76/581.4	1.08	508.06/469.29	1.61	77.01/47.77	1.35	57.09/42.2	1.19	38.81/46.22
SAUSA300s038	sprG3	2265227	2265407	1.03	2206.77/2272.4	1.04	2996.79/3114.75	1.16	8304.49/9636.09	1.2	2687.81/2237.16	1.07	2986.97/3189.47	1.44	6830.14/9828.22	1.25	1328.51/1665.36	1.02	1763.01/1735.78	1.1	1883.53/1719.3	1.14	1557.04/1361.74	1.2	1594.03/1331.78	1.94	3539.2/1828.81	5.9	8102.74/1372.33	1.06	2816.55/2990.85	1.12	2717.18/3050.45	1.71	1878.69/3212.74	1.55	1843.4/2864.99	1.09	2062.17/1890.44	1	2118.8/2108.88	1.14	1641.96/1879.83	1.07	1183.74/1104.25	1.6	1791.59/1117.11	1.33	837.69/1111.66
SAUSA300s067	Sau-66	774744	774824	1	0/0	1	0/0	1	0/0	1	0/0	1	0/0	1	0/0	1	0/0	1	0/0	1	0/0	1	0/0	1	0/0	1	0/0	1	0/0	1	0/0	1	0/0	1	0/0	1	0/0	1	0/0	1	0/0	1	0/0	1.1	45.77/50.28	1.48	30.03/44.52	2.43	20.05/48.78
SAUSA300s082	rsaOX	68545	68661	1	0/0	1	0/0	1	0/0	1	0/0	1	0/0	1	0/0	1	0/0	1	0/0	1	0/0	1	0/0	1	0/0	1	0/0	1	0/0	1	0/0	1	0/0	1	0/0	1	0/0	1	0/0	1	0/0	1	0/0	1	0/0	1	0/0	1	0/0
SAUSA300s109	sprA3-AS	2653351	2653457	1	0/0	1.89	0.55/0.29	1	0/0	1	0/0	0	0/0.29	1	0/0	1	0/0	1	0/0	1	0/0	0	0.82/0	0	0.33/0	0	0.28/0	1	0/0	1.02	0.15/0.15	1.67	0.29/0.18	0	0/0.1	0	0/0.1	1	0/0	1	0/0	1	0/0	1.18	0.65/0.77	0	0/0.71	5.46	4.1/0.75
SAUSA300s115	artR	2252017	2252362	1.1	56.37/51.31	1.03	52.72/54.41	1.25	8.74/7.02	1.36	69.56/51.3	1.06	53.48/56.81	1.18	10.03/8.51	1.7	52.17/88.73	1.02	74.98/76.34	1.08	77.69/72.14	1.15	65.65/57.14	1.12	51.79/57.86	1.21	49.05/59.16	1.08	31.76/29.39	1.02	76.84/78.64	1.14	69.04/78.75	1.13	65.81/74.16	1.1	88.52/80.16	1.27	83.54/65.98	1.16	65.63/56.38	1.01	88.6/89.13	1.28	24.43/19.13	1.51	26.13/17.29	1.44	25.86/18
SAUSA300s118	ssr16	1370986	1371258	1.17	170.03/198.25	1.05	263.75/277.22	1.19	17.5/20.78	1.19	233.81/197.09	1.05	274.32/287.35	1.07	27.21/25.5	1.77	477.95/269.77	1.29	308.96/239.91	1.54	358.89/232.62	1.04	500.64/519.17	1.03	514.37/497.76	1.25	265.02/211.71	1.51	77.97/118.12	1.02	657.16/667.41	1.3	513.85/669.77	2.26	286.62/647.33	2.43	280.29/680.4	1.08	270.1/291.17	1.09	243.47/265.31	1.01	278.77/281.7	1.13	222.25/196.58	2.2	394.57/179.51	1.74	111.48/193.85
SAUSA300s123	ssr40	2379615	2379860	1.1	127.69/140.6	1.06	172.52/182.36	1.71	2.21/1.29	1.02	142.23/140.07	1.38	261.08/188.79	1.26	1.21/1.53	1.26	200.04/251.81	1.05	212.6/222.67	1.02	221.24/216.04	1.06	208.99/221.41	1.34	288.9/216.31	1.09	168.15/153.72	13.32	6.14/81.76	1.11	325.91/361.2	1.21	303.87/366.25	1.22	284.18/347.51	1.1	333.48/366.06	1.12	321.25/287.63	1.16	228.56/264.19	1.06	316.22/336.33	1.23	650.75/530.9	1.5	776.2/516.74	2.12	251.11/532.69
SAUSA300s142	ssr155	585394	585514	1.07	208.15/223.41	1.14	172.58/196.07	1.17	7.77/6.63	1.14	252.3/221.86	1.03	196.44/203.15	1.1	8.81/8.04	1.31	405.4/530.81	1.17	413.02/484.01	1.03	479.79/466.42	1.05	463.7/441.47	1.34	566.54/424.22	1.28	183.28/234.84	4.4	30.22/132.85	1.05	342.14/360.89	1.18	432.74/366.16	1.15	399.18/347.5	1	366.17/365.28	1.14	352.29/401.55	1.04	352.23/368.02	1.03	379.68/368.29	1.59	117.15/185.72	1.09	156.55/170.29	1.6	113.91/182.22
SAUSA300s147	Teg69	1739245	1739574	1.13	235.1/266.45	1.06	557.23/525.87	1.23	9.69/11.93	1.02	269.63/264.14	1.02	542.42/552.64	1.43	10.21/14.59	1.06	1280.68/1203.06	1.01	1184.68/1172.24	1.05	1196.82/1137.46	1.04	1377.09/1321.36	1.18	1526.86/1292.2	1.96	542.92/276.45	3.24	49.15/159.47	1.08	1134.01/1227.17	1.11	1126.05/1254.5	1.16	1038.01/1202.19	1.03	1275.59/1235.22	1.2	1221.85/1016.41	1.86	527.17/979.8	1.01	1248.55/1256.31	1.41	1700.55/1206.62	2.6	3191.96/1225.9	1.04	1259.62/1207.89
SAUSA300s161	Teg23as	2154001	2154084	1	0/0	1	0/0	1	0/0	1	0/0	1	0/0	1	0/0	1	0/0	1	0/0	1	0/0	1	0/0	1	0/0	1	0/0	1	0/0	1	0/0	1	0/0	1	0/0	1	0/0	1	0/0	1	0/0	1	0/0	1	0/0	1	0/0	1	0/0
SAUSA300s178	Sau-34	2766208	2769004	1.1	12.9/14.2	1.03	45.26/43.96	1.11	0.65/0.59	1.05	12.91/13.57	1.07	43.1/45.99	2.15	1.47/0.68	1.01	23.25/23.37	1.09	19.69/21.45	1.15	21.32/18.58	1.1	22.5/24.69	1.1	27.34/24.86	3	40.43/13.48	2.93	2.69/7.9	1.01	33.06/33.25	1.28	26.09/33.42	1.19	25.43/30.33	1.22	25.75/31.46	1.01	23.06/23.3	1.01	21.24/21.38	1.05	24.39/23.26	1.03	15.7/15.29	1.59	8.81/13.97	1.23	11.76/14.43
SAUSA300s184	Sau-6307	2480855	2482978	1.1	10.76/11.84	1.05	43.88/46.1	1.41	5.86/4.16	1.19	13.62/11.42	1.02	48.95/48.11	1.09	5.47/5.02	1.19	37.31/31.35	1.02	29.2/28.68	1.41	35.94/25.5	1	39.64/39.61	1.1	44.48/40.31	3.71	42.12/11.36	3.11	20.65/6.65	1.02	53.63/52.64	1.28	40.75/52.33	1.28	37.64/48.06	1.04	54.18/52.03	1.37	49.47/36.2	1.52	21.04/32.07	1.11	48.1/53.18	1.14	22.8/26.05	1.12	20.85/23.3	1.18	20.9/24.6
SAUSA300s190	Sau-6515	1980758	1982843	1.14	15.4/17.6	1.09	32.76/35.79	1.58	0.38/0.6	1.13	19.36/17.18	1.14	41.91/36.64	3.85	0.18/0.71	1.33	74.94/56.23	1.12	56.35/50.37	1.11	51.34/46.16	1.09	76.03/82.71	1.17	97.49/83.53	1.96	33.52/17.11	3.59	2.76/9.9	1.01	52.45/53.23	1.06	50.1/52.94	1.18	57.14/48.49	1.55	81.31/52.5	1.33	75.97/57.06	1.57	30.95/48.51	1.04	84.61/81.68	1.44	65.52/94.18	1.15	73.69/84.68	2.06	45.17/93.03
SAUSA300s191	Sau-6524	1120084	1121312	1.07	20.07/21.37	1.02	39.62/40.41	3.02	0.3/0.9	1.1	19.09/20.98	1	41.59/41.78	1.83	0.58/1.07	1.21	59.38/71.73	1.36	45.89/62.46	1.1	52.84/58.18	1.02	66.7/65.28	1.08	70.67/65.49	1.77	37.21/21.08	2.91	4.11/11.98	1.17	44.5/37.91	1.3	48.99/37.73	1.65	56.49/34.24	1.42	51.26/36.02	1.2	46.77/56.31	1.3	37.23/48.32	1.04	48.46/50.18	1.15	35.53/40.97	1.19	30.45/36.15	1.11	35.24/39.21
SAUSA300s200	Sau-81	870084	870734	1.04	1436.95/1384.17	1.02	479.22/471.07	1.12	809.06/907.58	1.1	1564.23/1420.88	1.46	338.19/492.31	1.6	1683.26/1049.77	3.92	197.71/774.37	1.76	1267.48/718.52	1.15	606.52/699.2	1.24	272.87/219.37	1.25	267.11/213.28	2.49	479.52/1195.08	2.35	2012.33/854.88	1.11	571.53/514.15	1.54	804.86/522.62	1.6	315.43/503.16	1.92	1010.45/527.45	2.97	943.07/317.36	2.58	732.92/284.38	1.03	961.5/992.64	1.55	154.72/240.22	1.47	328.94/223.35	2.85	688.68/241.52
SAUSA300s220	JKD6008sRNA140	723775	724234	1.44	36.32/52.36	1.04	72.46/75.37	1.06	2.28/2.15	1.09	47.68/52.15	1.48	115.24/77.8	1.53	3.96/2.58	1.53	73.02/111.58	1.6	60.58/97.04	1.05	89.01/93.3	1.11	72.39/80.44	1.12	90.83/81.03	1.1	66.14/59.96	2.7	11.06/29.83	1.04	64.92/67.78	1.27	86.79/68.31	1.16	54.27/63.15	1.32	52.05/68.47	1.14	47.53/53.98	1.26	36.78/46.23	1.03	49.38/50.91	1.66	186.05/307.94	1	288.91/289.09	4.69	66.14/310.37
SAUSA300s255	JKD6008sRNA368	2539601	2539971	1.08	2.82/3.06	1.15	6.05/6.93	1.56	0.18/0.28	1.11	2.61/2.89	1.37	5.17/7.1	1.55	0.51/0.33	1.3	7.89/6.06	1.04	5.59/5.39	1.06	5.1/4.82	1.38	6.1/8.41	1.18	7.42/8.76	2.43	7.12/2.93	1.19	1.42/1.68	1.03	6.71/6.89	1.19	5.72/6.8	1.25	5.27/6.56	1.18	6.33/7.48	1.03	5.88/5.68	1.01	4.69/4.75	1.11	7.25/6.52	1.25	12.79/15.92	1.18	17.06/14.5	1.47	10.18/14.96
SAUSA300s278	tsr14	834339	834885	1.02	28.54/27.87	1.02	102.22/99.86	1.11	136.34/151.97	1.18	32.46/27.47	1.18	86.11/101.88	1.73	102.59/177.82	1.25	55.69/44.52	1.08	42.83/39.48	1.06	38.13/35.84	1.03	62.99/61.05	1.19	51.63/61.58	2.91	86.87/29.81	25.42	398.68/15.69	1.01	38.5/38.2	1.07	35.36/37.96	1.27	43.81/34.5	1.41	51.09/36.34	1.09	46.84/42.8	1.03	36.1/37.35	1.01	49.96/50.36	1.18	61.7/52.44	1.47	68.15/46.5	1.56	80.15/51.22
SAUSA300s285	tsr21	1154826	1156001	1.02	110.7/113.34	1.12	131.4/147.63	1.2	3.37/2.8	1.25	141.87/113.66	1.25	191.72/152.98	1.12	3.79/3.37	1.43	270.49/189.04	1.09	151.65/165.77	1.61	258.36/160.67	1.31	228.98/299.86	1.3	379.84/291.27	1.05	133.66/127.48	4.43	14.81/65.54	1.04	226.14/235.78	1.28	186.91/238.36	1.28	177.89/227.68	1.3	185.95/241.12	1.03	173.66/179.68	1.03	163.84/158.84	1.01	187.4/186.29	1.03	138.02/142.29	1.12	144.34/128.62	1.44	96.81/139.46
SAUSA300s006	ssrA	854459	854818	1	37971.5/37971.5	1	34804.65/34746.61	1	107061.72/106944.69	1	40732.29/40732.29	1	35209.91/35107.5	1	98210.22/98159.36	1.15	27271.46/31269.56	1.05	31310.62/33008.62	1	32612.52/32612.52	1	28572.38/28531.34	1	27069.02/26965.03	1.56	32917.21/51189.82	2.07	71272.5/147272.16	1.04	31889.01/33240.07	1.03	30612.43/31439.88	1.53	45369.11/29609.44	1.05	32946.5/31351.44	1.01	31043.24/31273.62	1	31115.66/31115.66	1.01	30853.69/31199.93	1.37	13002.19/9460.69	1.63	17920.37/10982.22	1.11	8398.39/9282.89
SAUSA300s009	T-box riboswitch	1131723	1131947	1.14	154.94/176.08	1.08	397.81/428.85	1.09	153.26/166.66	1.06	185.12/174.4	1.19	376.45/449.72	1.07	209.05/195.59	1.12	365.46/326.77	1.02	290.75/296.83	1.14	329.3/288.41	1.12	355.39/399.21	1.39	534.75/383.44	2.25	427.63/190.18	4.2	436.96/103.99	1.09	493.86/536.82	1.26	426.88/539.96	1.26	407/514.81	1.45	376.44/544.19	1.13	360.02/408.56	1.29	291.8/375.68	1.04	361.47/377.58	1.21	319.58/264.33	1.44	355.35/246.75	1.88	142.73/267.98
SAUSA300s052	RsaF	991568	991619	1	0/0	1	0/0	1	0/0	1	0/0	1	0/0	1	0/0	1	0/0	1	0/0	1	0/0	1	0/0	1	0/0	1	0/0	1	0/0	1	0/0	1	0/0	1	0/0	1	0/0	1	0/0	1	0/0	1	0/0	2.01	2.73/5.49	1.24	4.06/5.02	2.89	1.78/5.14
SAUSA300s063	Sau-50	1529016	1529164	1	0/0	1	0/0	1	0/0	1	0/0	1	0/0	1	0/0	1	0/0	1	0/0	1	0/0	1	0/0	1	0/0	1	0/0	1	0/0	1	0/0	1	0/0	1	0/0	1	0/0	1	0/0	1	0/0	1	0/0	1	0/0	1	0/0	1	0/0
SAUSA300s081	rsaOX	61851	61972	1	0/0	1	0/0	1	0/0	1	0/0	1	0/0	1	0/0	1	0/0	1	0/0	1	0/0	1	0/0	1	0/0	1	0/0	1	0/0	1	0/0	1	0/0	1	0/0	1	0/0	1	0/0	1	0/0	1	0/0	1	0/0	1	0/0	1	0/0
SAUSA300s093	Teg106	1327790	1327887	1	0/0	1	0/0	1	0/0	1	0/0	1	0/0	1	0/0	1	0/0	1	0/0	1	0/0	1	0/0	1	0/0	1	0/0	1	0/0	1	0/0	1	0/0	1	0/0	1	0/0	1	0/0	1	0/0	1	0/0	1.25	12.19/15.22	1.33	10.39/13.78	2.94	4.87/14.31
SAUSA300s095	Teg116	1608449	1608516	1	0/0	1	0/0	1	0/0	1	0/0	1	0/0	1	0/0	1	0/0	1	0/0	1	0/0	1	0/0	1	0/0	1	0/0	1	0/0	1	0/0	1	0/0	1	0/0	1	0/0	1	0/0	1	0/0	1	0/0	1.31	55.3/42.32	1.62	23.01/37.36	3.33	135.61/40.75
SAUSA300s098	Teg123	2120472	2120531	1	0/0	1	0/0	1	0/0	1	0/0	1	0/0	1	0/0	1	0/0	1	0/0	1	0/0	1	0/0	1	0/0	1	0/0	1	0/0	1	0/0	1	0/0	1	0/0	1	0/0	1	0/0	1	0/0	1	0/0	1	0/0	1	0/0	1	0/0
SAUSA300s099	Teg124	2086587	2086647	1	0/0	1	0/0	1	0/0	1	0/0	1	0/0	1	0/0	1	0/0	1	0/0	1	0/0	1	0/0	1	0/0	1	0/0	1	0/0	1	0/0	1	0/0	1	0/0	1	0/0	1	0/0	1	0/0	1	0/0	1.77	631.21/1118.79	1.17	1319.61/1132.22	5.78	194.37/1124.37
SAUSA300s102	Teg127	2528136	2528173	1	0/0	1	0/0	1	0/0	1	0/0	1	0/0	1	0/0	1	0/0	1	0/0	1	0/0	1	0/0	1	0/0	1	0/0	1	0/0	1	0/0	1	0/0	1	0/0	1	0/0	1	0/0	1	0/0	1	0/0	1	0/0	1	0/0	1	0/0
SAUSA300s105	Teg147	444440	444496	1	0/0	1	0/0	1	0/0	1	0/0	1	0/0	1	0/0	1	0/0	1	0/0	1	0/0	1	0/0	1	0/0	1	0/0	1	0/0	1	0/0	1	0/0	1	0/0	1	0/0	1	0/0	1	0/0	1	0/0	1.06	54.51/51.66	2.38	108.83/45.76	1.51	33.31/50.43
SAUSA300s108	sprA2-AS	2555439	2555489	1	0/0	1	0/0	1	0/0	1	0/0	1	0/0	1	0/0	1	0/0	1	0/0	1	0/0	1	0/0	1	0/0	1	0/0	1	0/0	1	0/0	1	0/0	1	0/0	1	0/0	1	0/0	1	0/0	1	0/0	1	0/0	1	0/0	1	0/0
SAUSA300s129	ssr68	1166071	1167551	1.04	83.92/87.04	1.07	103.16/110.14	1.04	4.8/4.61	1.24	69.82/86.9	1.03	109.99/112.91	1.28	7.18/5.59	1.7	99.36/168.97	1.18	125.49/147.96	1.15	125.37/143.61	1.27	86.28/109.88	1.7	186.71/109.75	1.04	96.38/100.44	2.23	22.28/49.7	1.09	269.11/292.71	1.38	215.27/297.67	1.02	278.27/284.36	1.45	205.24/297.74	1.45	193.67/280.47	1.25	206.93/259.46	1.03	200.52/205.87	1.77	72.8/41.04	1.86	67.25/36.07	1.8	21.76/39.15
SAUSA300s136	ssr105	1084070	1084374	1	76.95/77.2	1.01	257.01/255.11	1.32	104.99/79.61	1.19	91.82/77.2	1.21	216.6/262.78	1.32	124.34/94.5	2.31	210.26/90.85	1.07	84.24/78.48	1.77	131.75/74.43	1.14	205.7/233.67	1.02	224.09/227.79	2.72	242.68/89.14	4.96	217.99/43.94	1.1	112.87/123.64	1.05	119.59/125.05	1.08	108.32/116.95	1.21	105.62/127.33	1.11	99.91/110.97	1	94.54/94.46	1.05	102.32/106.96	1.67	115.25/68.9	1.52	93.41/61.27	1.31	51.88/67.9
SAUSA300s138	ssr116	787146	787216	1	0/0	1	0/0	1	0/0	1	0/0	1	0/0	0	0.41/0	1	0/0	1	0/0	1	0/0	1	0/0	1	0/0	1	0/0	1	0/0	1	0.35/0.35	2.5	0.15/0.38	0	0/0.38	0	0/0.37	1	0/0	1	0/0	1	0/0	1.15	11.33/9.89	2.02	18.33/9.05	1	9.33/9.3
SAUSA300s141	ssr153	2388142	2388201	1	0/0	1	0/0	1	0/0	1	0/0	1	0/0	1	0/0	1	0/0	1	0/0	1	0/0	1	0/0	1	0/0	1	0/0	1	0/0	1	0/0	1	0/0	1	0/0	1	0/0	1	0/0	1	0/0	1	0/0	0	2.76/0	0	3.54/0	1	0/0
SAUSA300s155	Teg15as	112882	115708	1.06	21.77/20.6	1.02	26.41/27.07	1.18	1.03/1.21	1.35	15.09/20.3	1.05	26.01/27.33	1.74	2.48/1.42	1.38	18.46/25.46	1.18	19.95/23.49	1.04	19.62/20.49	1	19.71/19.7	1.03	20.88/20.28	1.3	26.32/20.29	2.01	5.8/11.64	1.04	36.6/35.21	1.16	30.56/35.31	1.24	25.81/32.03	1.5	22.28/33.36	1.17	20.12/23.62	1.06	20.36/21.65	1.19	17.34/20.59	1.1	16.18/17.76	1.25	12.84/16.11	1.31	21.82/16.7
SAUSA300s157	Teg17as	187146	187254	1	0/0	1	0/0	1	0/0	1	0/0	1	0/0	1	0/0	1	0/0	1	0/0	1	0/0	1	0/0	1	0/0	1	0/0	1	0/0	1	0/0	1	0/0	1	0/0	1	0/0	1	0/0	1	0/0	1	0/0	1	0/0	1	0/0	1	0/0
SAUSA300s159	Teg19as	480352	482827	1	93.91/94.17	1.03	32.04/30.97	1.03	8.35/8.57	1.16	109.54/94.34	1.08	33.66/31.07	1.4	7.56/10.55	1.17	191.9/223.78	1.3	150.36/196.17	1.16	220.71/190.15	1.08	197.77/213.06	1.03	201.36/207.43	3.64	29.51/107.29	1.43	37.92/54.04	1.32	167.75/221.99	1.43	156.78/224.64	2.25	95.59/214.95	1.75	130.21/227.53	1.25	122.52/97.75	1.06	88.7/83.71	1.02	134.04/131.5	2.47	201.9/81.86	1.44	104.98/73.06	1.95	157.25/80.68
SAUSA300s162	Teg25as	2533646	2533893	1	0/0	1	0/0	1	0/0	1	0/0	1	0/0	1	0/0	1	0/0	1	0/0	1	0/0	1	0/0	1	0/0	1	0/0	1	0/0	1	0/0	1	0/0	1	0/0	1	0/0	1	0/0	1	0/0	1	0/0	1	0/0	1	0/0	1	0/0
SAUSA300s165	Teg38as	418051	418157	1	0/0	1	0/0	1	0/0	1	0/0	1	0/0	1	0/0	1	0/0	1	0/0	1	0/0	1	0/0	1	0/0	1	0/0	1	0/0	1	0/0	1	0/0	1	0/0	1	0/0	1	0/0	1	0/0	1	0/0	1.29	35.85/46.38	1.94	79.71/41.15	1.18	37.96/44.96
SAUSA300s187	Sau-6405	1603546	1604720	1.14	14/15.93	1.02	37.26/38.01	1.3	0.57/0.44	1.02	15.15/15.45	1.06	41.17/38.96	1.35	0.38/0.51	1.19	50.17/59.91	1.02	54.36/53.15	1.01	49.78/49.08	1.02	55.92/54.78	1.03	57.52/55.71	2.31	35.22/15.23	4.31	2.07/8.94	1.02	58/56.74	1.05	54.16/56.63	1.17	44.39/52.05	1.09	61.55/56.57	1.29	56.25/43.61	1.5	25.4/38.02	1.11	55.01/60.99	1.22	51.64/42.44	1.12	33.33/37.34	2	81.37/40.6
SAUSA300s218	JKD6008sRNA127	594301	596061	1	3444.47/3439.79	1.04	951.78/987.15	1.08	157.66/145.44	1.18	2845.42/3363.21	1.34	1383.54/1032.08	1.16	197.31/169.52	1.62	1851.96/3002.15	1.01	3218.64/3252.15	1.04	3372.19/3520.7	1.06	1946.39/1828.2	1.63	3015.91/1854.78	2.41	1200.42/2893.71	6	376.7/2260.22	1.02	1443.8/1415.06	1.16	1689.08/1457.83	1.96	2964.7/1509.41	1.51	2176.21/1439.37	1.19	2413.78/2862.54	1.05	3455.76/3299.13	1.11	2400.37/2171.78	1.61	2043.26/3298.86	1.75	2041.12/3569.69	2.72	1196.39/3248.54
SAUSA300s249	JKD6008sRNA331	2259030	2259284	1.18	20.98/24.72	1.13	74.91/84.51	1.04	0.99/1.03	1.49	16.35/24.42	1.27	68.85/87.11	1.48	0.82/1.22	1.55	115.15/74.5	1.05	68.19/65.19	1.35	82.65/61.01	1.03	123.17/127.06	1.1	114.86/126.32	2.91	74/25.45	2.99	4.66/13.93	1	149.35/149.73	1.47	103.03/150.95	1.83	77.8/142.44	1.5	102.55/153.63	1.22	96.38/78.75	1.67	40.39/67.53	1.01	104.86/103.75	1.04	83.81/80.58	1.64	118.56/72.2	1.31	104.02/79.63
SAUSA300s251	JKD6008sRNA348	2385282	2386389	1.06	40.03/37.73	1	69.74/69.95	1.07	2.08/2.22	1.03	38.53/37.31	1.07	77.24/72.17	1.05	2.5/2.63	1.11	102.87/92.57	1.1	87.89/80.16	1.06	80.58/76.03	1.03	109.78/113.51	1.24	91.53/113.36	1.48	61.63/41.59	1.9	11.21/21.27	1.05	112.11/106.82	1.13	95.17/107.11	1.12	90/100.93	1.4	153.96/110.03	1.57	143.73/91.78	1.19	66.18/78.85	1.02	151.37/154.74	1.42	30.17/21.24	1.94	37.06/19.11	3.1	61.77/19.9
SAUSA300s257	JKD6008sRNA385	2664625	2665354	1.19	58.96/70.32	1.01	94.62/93.89	1.06	55.38/52.49	1.02	71.63/70.24	1.03	99.35/96.09	1.36	46.62/63.5	1.15	129.35/112.77	1.02	95.91/98.22	1.01	95.64/94.47	1.02	140.96/143.34	1.09	130.32/141.64	1.01	82.11/81.69	4	160.06/40.07	1.06	105.41/111.62	1.43	78.4/112.34	1.04	101.69/105.87	1.17	134.05/115.01	1.21	125.91/104.03	1.04	85.34/88.68	1.02	131.82/134.72	1.1	62.35/68.51	1.35	82.29/60.95	2.63	25.71/67.61
SAUSA300s261	JKD6008sRNA397	2745970	2746290	1.14	65.16/74.51	1.03	106.54/110.09	1.13	28.49/25.14	1.02	75.66/74.47	1.04	108.15/112.8	1.58	48.3/30.5	1.02	89.37/90.73	1.04	75.98/78.69	1.06	70.38/74.48	1	98.6/98.8	1.1	89.82/98.96	1.1	95.82/87.19	2.09	88.64/42.47	1.16	73.98/85.77	1.12	76.6/86.06	1	80.61/80.56	1.3	67.15/87.55	1.32	61.94/81.95	1.08	75.1/69.61	1	67.06/66.96	1.22	243.4/200.2	1.78	327.16/183.66	1.12	176.11/197.77
SAUSA300s263	JKD6008sRNA403	2797710	2798512	1.04	96.81/100.92	1.03	222.01/216.32	1.03	156.09/151.76	1.16	86.29/100.09	1.03	219.8/225.66	1.25	224.1/178.79	1.23	232.35/188.61	1.08	152.56/165.29	1.02	157.49/160.02	1.06	272.79/257.6	1.48	169.68/250.47	1.77	203.63/114.92	6.94	401.27/57.8	1.06	204.76/192.29	1.1	175.06/192.38	1.29	142.67/183.38	1.12	175.79/196.72	1.13	163.73/144.44	1.02	122.54/125.32	1.08	162.93/175.7	1.42	584.46/410.32	1.36	537.48/394.06	2.19	911.79/416.08
SAUSA300s286	tsr22	1165483	1165865	1.07	190.38/204.51	1.04	264.29/276.11	1.13	5.87/6.65	1.24	164.45/203.57	1.02	278.21/283.7	1.23	6.57/8.07	1.33	172.03/228.03	1.28	156.22/199.58	1.25	155.31/193.82	1.38	137.76/190.11	1.3	238.98/184.46	1.21	262.59/217.68	4.05	30.2/122.35	1.04	408.03/423.26	1.42	301.68/428.14	1.13	355.35/401.2	1.79	238.03/425.42	1.56	229.74/359.34	1.05	311.66/328.17	1.02	233.5/238.87	1.09	210.98/194.09	1.08	191.11/176.92	2.34	81.74/191.35
SAUSA300s300	tsr36	2608119	2608645	1.14	111.75/98.21	1.17	36.15/42.17	1.16	20.82/24.25	1.16	112.94/96.97	1.05	46/43.93	1.32	22.29/29.37	1.49	86.42/128.36	1.03	115.38/111.89	1.4	76.98/107.84	1.05	90.9/95.6	1.02	98.11/95.98	2.88	38.84/111.86	1.52	85.02/55.93	1	72.01/72.35	1.02	74.5/73.01	2.14	144.55/67.67	2.93	213.88/73.03	1.39	203.51/146.13	1.01	128.72/127.12	1.15	186.22/214.51	1.59	44.52/28.04	5.75	143.35/24.95	2.84	75.65/26.61
SAUSA300s301	tsr37	2620284	2620621	1.27	41.03/52.13	1.04	104.5/100.72	1.35	1.92/2.6	1	52.15/51.91	1.25	128.69/102.78	1.01	3.09/3.13	3.44	250.11/72.79	1.38	87.15/63.27	1.39	81.94/58.93	1.36	203.97/276.82	1.57	171.33/268.79	1.46	87.83/59.98	2.28	13.05/29.78	1.02	201.13/205.27	1.4	146.81/205.5	2.15	91.05/195.69	1.51	139.42/209.87	1.4	130.25/93.24	1.37	58.08/79.53	1.12	124.79/139.46	2.49	58.53/23.54	2.38	50.34/21.12	2.48	55.14/22.25
SAUSA300s048	RsaB	1846919	1846974	1	0/0	1	0/0	1	0/0	1	0/0	1	0/0	1	0/0	1	0/0	1	0/0	1	0/0	1	0/0	1	0/0	1	0/0	1	0/0	1	0/0	1	0/0	1	0/0	1	0/0	1	0/0	1	0/0	1	0/0	1	0/0	1	0/0	0	1.62/0
SAUSA300s057	Sau-13	2771838	2771942	1	0/0	1	0/0	1	0/0	1	0/0	1	0/0	1	0/0	1	0/0	1	0/0	1	0/0	1	0/0	1	0/0	1	0/0	1	0/0	1	0/0	1	0/0	1	0/0	1	0/0	1	0/0	1	0/0	1	0/0	1	0/0	1	0/0	1	0/0
SAUSA300s062	Sau-31	2356207	2356272	1	0/0	1	0/0	1	0/0	1	0/0	1	0/0	1	0/0	1	0/0	1	0/0	1	0/0	1	0/0	1	0/0	1	0/0	1	0/0	1	0/0	1	0/0	1	0/0	1	0/0	1	0/0	1	0/0	1	0/0	1	0/0	1	0/0	1	0/0
SAUSA300s068	Sau-5949	1868109	1868168	1	0/0	1	0/0	1	0/0	1	0/0	1	0/0	1	0/0	1	0/0	1	0/0	1	0/0	1	0/0	1	0/0	1	0/0	1	0/0	1	0/0	1	0/0	1	0/0	1	0/0	1	0/0	1	0/0	1	0/0	1.44	2.33/1.63	0	0/1.5	0	0/1.56
SAUSA300s069	Sau-5949	2614661	2614720	1	0/0	1	0/0	1	0/0	1	0/0	1	0/0	1	0/0	1	0/0	1	0/0	1	0/0	1	0/0	1	0/0	1	0/0	1	0/0	1	0/0	1	0/0	1	0/0	1	0/0	1	0/0	1	0/0	1	0/0	1	0/0	1	0/0	1	0/0
SAUSA300s070	Sau-5949	1993571	1993619	1	0/0	1	0/0	1	0/0	1	0/0	1	0/0	1	0/0	1	0/0	1	0/0	1	0/0	1	0/0	1	0/0	1	0/0	1	0/0	1	0/0	1	0/0	1	0/0	1	0/0	1	0/0	1	0/0	1	0/0	0	1.5/0	1	0/0	1	0/0
SAUSA300s088	Teg43	518156	518199	1	0/0	1	0/0	1	0/0	1	0/0	1	0/0	1	0/0	1	0/0	1	0/0	1	0/0	1	0/0	1	0/0	1	0/0	1	0/0	1	0/0	1	0/0	1	0/0	1	0/0	1	0/0	1	0/0	1	0/0	1	0/0	1	0/0	1	0/0
SAUSA300s092	Teg105	1324943	1324989	1	0/0	1	0/0	1	0/0	1	0/0	1	0/0	1	0/0	1	0/0	1	0/0	1	0/0	1	0/0	1	0/0	1	0/0	1	0/0	1	0/0	1	0/0	1	0/0	1	0/0	1	0/0	1	0/0	1	0/0	1	0/0	1	0/0	1	0/0
SAUSA300s096	Teg121	2040941	2040987	1	0/0	1	0/0	1	0/0	1	0/0	1	0/0	1	0/0	1	0/0	1	0/0	1	0/0	1	0/0	1	0/0	1	0/0	1	0/0	1	0/0	1	0/0	1	0/0	1	0/0	1	0/0	1	0/0	1	0/0	1	0/0	1	0/0	1	0/0
SAUSA300s097	Teg122	2080060	2080112	1	0/0	1	0/0	1	0/0	1	0/0	1	0/0	1	0/0	1	0/0	1	0/0	1	0/0	1	0/0	1	0/0	1	0/0	1	0/0	1	0/0	1	0/0	1	0/0	1	0/0	1	0/0	1	0/0	1	0/0	1	0/0	1	0/0	1	0/0
SAUSA300s101	Teg125	2211213	2211246	1	0/0	1	0/0	1	0/0	1	0/0	1	0/0	1	0/0	1	0/0	1	0/0	1	0/0	1	0/0	1	0/0	1	0/0	1	0/0	1	0/0	1	0/0	1	0/0	1	0/0	1	0/0	1	0/0	1	0/0	1	0/0	1	0/0	1	0/0
SAUSA300s126	ssr51	787146	787216	0	0/0.5	1	0/0	1	0/0	0	0/0.52	0	0.86/0	1	0/0	1	0/0	1	0/0	1	0/0	1	0/0	1	0/0	0	0/0.5	0	0/0.24	0	0/0.18	1.06	0.21/0.2	0	0/0.19	0	0/0.13	1	0/0	1	0/0	1	0/0	1.03	13.05/12.65	1.47	17.01/11.54	1.2	14.21/11.83
SAUSA300s146	Teg45	576096	576386	1.12	274.55/306.51	1.01	363.93/368.02	1.12	59.32/53.07	1.08	326.17/302.37	1.17	327.81/382.67	1.04	61.91/64.56	1.05	548.07/523.21	1.06	451.65/477.67	1.04	477.48/460.17	1.15	684.69/596.9	1.03	592.26/572.28	1.14	360.11/315.84	1.16	161.18/186.53	1.09	412.62/449.01	1.09	416.89/454.21	1.07	458.57/427.09	1.14	516.4/453.32	1.06	488.77/462.31	1.03	406.2/416.75	1.01	509.83/512.45	1.15	462.67/533.24	1.17	444.26/519.51	1.14	610.25/534.07
SAUSA300s224	JKD6008sRNA154	801870	802464	1	142.2/142.23	1	267.54/267.47	1.02	39.24/40.06	1.05	134.96/141.21	1.07	294.76/275.4	1.07	45.23/48.45	1.42	167.4/236.94	1.12	185.99/207.41	1.1	221.86/200.9	1.06	174.61/184.69	1.28	229.21/179.06	1.64	254.61/155.65	1.54	127.69/82.78	1.03	195.54/190.5	1.01	192.36/190.24	1.12	202.86/180.98	1.08	210.52/195.21	1.03	199.14/205.06	1.03	177.82/182.67	1	212.42/211.4	1.33	179.9/240.05	1.18	189.46/223.4	1.86	129.87/241.78
[truncated: 84 more columns]
