# Supplementary material for: Reading between the Lines: Utilizing RNA-Seq Data for Global Analysis of sRNAs in Staphylococcus aureus
Source: mSphere. 2020 Jul 29;5(4):e00439-20. doi: 10.1128/mSphere.00439-20 (PMC7392542; doi:10.1128/mSphere.00439-20)
Supplement: DATA SET S3 [file mSphere.00439-20-sd003.xlsx]

## Sheet: Sheet1
		0	150	300	600	T600/T0
hup	hup	100	100	100	100	1
SAUSA300s001	T-box riboswitch	1.6132	0.090848	0.0293077	0.0255611	0.0158449
SAUSA300s002	SAM riboswitch	0.628182	0.137486	0.0229383	0.00950014	0.0151232
SAUSA300s003	T-box riboswitch	1.49005	0.00869215	0.00455852	0.00506674	0.00340039
SAUSA300s004	Purine riboswitch	0.00982449	0.002218	0.000582824	0	0
SAUSA300s005	ffs	56.3298	244.174	311.731	126.768	2.25047
SAUSA300s006	ssrA	146.784	159.679	180.73	209.101	1.42455
SAUSA300s007	SAM riboswitch	0.834263	0.330931	0.552455	0.524538	0.628744
SAUSA300s008	TPP riboswitch	0.385319	0.218293	0.13201	0.024473	0.0635137
SAUSA300s009	T-box riboswitch	0.762158	0.0238285	0.00978312	0.0102796	0.0134875
SAUSA300s010	T-box riboswitch	1.47046	0.0805673	0.0154865	0.00821722	0.00558821
SAUSA300s011	T-box riboswitch	0.93701	0.163892	0.103493	0.043587	0.0465171
SAUSA300s012	T-box riboswitch	0.114151	0.00602456	0.000520379	0.00136412	0.0119501
SAUSA300s013	Lysine riboswitch	1.14584	0.681705	0.615671	0.700201	0.611081
SAUSA300s014	rnpB	210.138	210.786	250.573	390.879	1.86011
SAUSA300s015	FMN riboswitch	3.34231	2.35378	2.79833	4.99646	1.49491
SAUSA300s016	T-box riboswitch	1.36923	0.119292	0.0377379	0.0110754	0.00808877
SAUSA300s017	Lysine riboswitch	0.923443	0.327424	0.190667	0.0373835	0.0404827
SAUSA300s018	T-box riboswitch	2.88448	0.331471	0.190251	0.0815388	0.0282681
SAUSA300s019	T-box riboswitch	1.4604	0.0577579	0.0271222	0.00657702	0.00450358
SAUSA300s020	FMN riboswitch	1.41543	0.340942	0.202448	0.0876936	0.0619556
SAUSA300s021	SAM riboswitch	4.13956	0.867447	0.748555	0.931111	0.22493
SAUSA300s022	RNAIII	12.7358	5.72822	13.2261	17.7316	1.39226
SAUSA300s023	TPP riboswitch	0.0680112	0.0495453	0.076579	0.0214525	0.315425
SAUSA300s024	GlmS ribozyme	1.93209	0.795092	0.422256	0.383124	0.198295
SAUSA300s025	SAM riboswitch	0.328769	0.101578	0.0948755	0.0510896	0.155397
SAUSA300s026	ssrS	20.1022	52.5862	87.9914	97.6965	4.85998
SAUSA300s027	sprA1	0.686954	2.05545	4.13674	2.26746	3.30075
SAUSA300s028	sprA2	0.243156	0.326196	0.334666	0.319026	1.31202
SAUSA300s029	sprB	0.0886543	0.0834747	0.0589485	0.0579752	0.653947
SAUSA300s030	sprC	0.0370757	0.0352482	0.0649641	0.0183669	0.49539
SAUSA300s031	sprD	0.0268419	0.0192726	0.0642148	0.0846406	3.1533
SAUSA300s032	sprE	6.69895	4.75467	2.97698	2.67069	0.398673
SAUSA300s033	sprF1	0.234033	0.26541	0.837498	1.3084	5.59068
SAUSA300s034	sprF3	12.3511	9.4621	5.48719	2.38661	0.193231
SAUSA300s035	sprF2	0.0777772	0.0444799	0.0872571	0.123307	1.58539
SAUSA300s036	sprF4	0.00982449	0.00959134	0.00443363	0	0
SAUSA300s037	sprG1	1.4511	2.13069	1.89187	3.07326	2.11788
SAUSA300s038	sprG3	1.28514	1.95001	2.04118	1.83437	1.42738
SAUSA300s039	sprG2	0.315846	0.0692075	0.100121	0.154601	0.489482
SAUSA300s040	rsaOA	0.130467	0.0124088	0.00145706	0.00112053	0.00858862
SAUSA300s041	rsaOB	0.748064	0.000749324	0.00116565	0	0
SAUSA300s042	rsaOC	0.0286548	0.00128884	0.000624455	0	0
SAUSA300s043	rsaOD	0.622627	0.0234988	0.0112194	0.00785995	0.0126238
SAUSA300s044	rsaOE	0.595726	0.0728642	0.0231256	0.00982493	0.0164924
SAUSA300s045	rsaOF	0.185905	0.0728343	0.0634654	0.0674429	0.362781
SAUSA300s046	rsaOG	3.43553	1.92429	2.17094	2.30995	0.67237
SAUSA300s047	RsaA	0.0598826	0.0214307	0.0251655	0.00706421	0.117968
SAUSA300s048	RsaB	0.00409354	0	0	0	0
SAUSA300s049	RsaC	24.6974	11.1855	11.0926	12.0053	0.486095
SAUSA300s050	RsaD	0.18304	0.0384853	0.382645	0.567491	3.10038
SAUSA300s051	RsaE	0.275027	0.0950142	0.0611133	0.0130566	0.0474739
SAUSA300s052	RsaF	0	0	0	0	#DIV/0!
SAUSA300s053	RsaG	0.786661	0.964769	1.17937	1.40664	1.78811
SAUSA300s054	RsaH	0.813327	1.06266	1.14779	1.62808	2.00175
SAUSA300s055	RsaJ	0	0	0	0	#DIV/0!
SAUSA300s056	RsaK	0.16649	0.0217304	0.0119271	0.0037351	0.0224344
SAUSA300s057	Sau-13	0	0	0	0	#DIV/0!
SAUSA300s058	Sau-19	0.144794	0.0320411	0.0156946	0.00308552	0.0213097
SAUSA300s059	Sau-24	0.107894	0.0413327	0.0327422	0.0221183	0.205
SAUSA300s060	Sau-27	0.26146	0.121151	0.045835	0.0211439	0.0808686
SAUSA300s061	Sau-30	19.0735	16.6227	14.8435	15.3644	0.805534
SAUSA300s062	Sau-31	0	0	0	0	#DIV/0!
SAUSA300s063	Sau-50	157.217	149.891	191.663	293.808	1.8688
SAUSA300s064	Sau-53	0	0	0.000853422	0	#DIV/0!
SAUSA300s065	Sau-59	1.11151	0.240743	0.0381958	0.00743772	0.00669153
SAUSA300s066	Sau-63	0.00918122	0.000779297	0.00120728	0	0
SAUSA300s067	Sau-66	0	0	0	0	#DIV/0!
SAUSA300s068	Sau-5949	0	0	0	0	#DIV/0!
SAUSA300s069	Sau-5949	0	0	0	0	#DIV/0!
SAUSA300s070	Sau-5949	0	0	0	0	#DIV/0!
SAUSA300s071	Sau-5971	0.0246197	0.00320711	0.000624455	0	0
SAUSA300s072	Sau-6053	0.447307	0.0835646	0.014862	0.00492059	0.0110005
SAUSA300s073	Sau-6072	0.00210525	0.00146867	0	0	0
SAUSA300s074	rsaOI	1.25239	0.433978	0.755257	0.81888	0.653855
SAUSA300s075	rsaOL	0	0	0	0	#DIV/0!
SAUSA300s076	rsaOO	0.25029	0.0412128	0.0369261	0.00872064	0.0348421
SAUSA300s077	rsaOP	0.0939174	0.00467578	0.00541194	0.00108805	0.0115852
SAUSA300s078	rsaOT	53.4033	9.9527	5.28867	3.55416	0.0665531
SAUSA300s079	rsaOU	0.00239764	0	0	0	0
SAUSA300s080	rsaOV	0.0718708	0.00230792	0.00187336	0.00074702	0.0103939
SAUSA300s081	rsaOX	0	0	0	0	#DIV/0!
SAUSA300s082	rsaOX	0	0	0	0	#DIV/0!
SAUSA300s083	Teg22	9.48291	2.16692	0.686213	0.320959	0.033846
SAUSA300s084	Teg27	23.2549	14.414	17.1571	17.6935	0.760851
SAUSA300s085	Teg32	0.0011111	0	0	0	0
SAUSA300s086	Teg39	0.377599	0.129273	0.0708756	0.0479392	0.126958
SAUSA300s087	Teg41	1.30098	1.19673	1.43904	1.15689	0.889242
SAUSA300s088	Teg43	0	0	0	0	#DIV/0!
SAUSA300s089	Teg49	0.549879	0.0738533	0.0706466	0.0133814	0.0243352
SAUSA300s090	Teg58	0.173566	0.0191227	0.0103035	0.00258209	0.0148767
SAUSA300s091	Teg60	0.710229	0.101758	0.0876943	0.0252688	0.0355783
SAUSA300s092	Teg105	0	0	0	0	#DIV/0!
SAUSA300s093	Teg106	0.0162572	0.00080927	0	0	0
SAUSA300s094	Teg108	0.00666662	0	0.000582824	0	0
SAUSA300s095	Teg116	0.632159	0.0507142	0.00355939	0.00141284	0.00223495
SAUSA300s096	Teg121	0	0	0	0	#DIV/0!
SAUSA300s097	Teg122	0	0	0	0	#DIV/0!
SAUSA300s098	Teg123	0	0	0.00201907	0	#DIV/0!
SAUSA300s099	Teg124	0	0	0	0	#DIV/0!
SAUSA300s100	Teg124	0.00713445	0.000599459	0	0	0
SAUSA300s101	Teg125	0	0	0	0	#DIV/0!
SAUSA300s102	Teg127	0	0	0	0	#DIV/0!
SAUSA300s103	Teg130	0.0246197	0.00119892	0.0130303	0.00893176	0.362789
SAUSA300s104	Teg141	0.0621048	0.000899188	0.00162358	0.000600864	0.009675
SAUSA300s105	Teg147	0.00198829	0	0	0	0
SAUSA300s106	Teg151	0.0207016	0.00548505	0.00570335	0.00220858	0.106686
SAUSA300s107	sprA1-AS	0	0	0	0	#DIV/0!
SAUSA300s108	sprA2-AS	0	0	0	0	#DIV/0!
SAUSA300s109	sprA3-AS	0.0150291	0	0.000562009	0	0
SAUSA300s110	sprA3	0.597422	0.0599759	0.01149	0.00264705	0.00443078
SAUSA300s111	Teg155	0.00994144	0	0.000582824	0	0
SAUSA300s112	sbrB	0.370114	0.0913875	0.0610925	0.024067	0.065026
SAUSA300s113	sbrC	16.2788	7.41234	2.29985	0.481552	0.0295815
SAUSA300s114	sbrE	0.00116958	0	0.000312227	0	0
SAUSA300s115	artR	0.601107	0.289449	0.161838	0.0797362	0.132649
SAUSA300s116	ssr7	2.42747	0.931679	0.643646	0.299263	0.123282
SAUSA300s117	ssr8	0.0678942	0.0234388	0.0160277	0.004271	0.0629067
SAUSA300s118	ssr16	1.06444	0.135478	0.05056	0.0125369	0.011778
SAUSA300s119	ssr24	1.938	1.76331	1.26446	0.534476	0.275788
SAUSA300s120	ssr28	2.92372	0.0514935	0.0299946	0.0387151	0.0132417
SAUSA300s121	ssr29	2.67624	0.693844	0.38277	0.199162	0.0744186
SAUSA300s122	ssr39	2.83893	1.45678	0.804131	0.193364	0.0681118
SAUSA300s123	ssr40	0.694439	0.0806572	0.0599268	0.0202832	0.029208
SAUSA300s124	ssr44	0	0.000929161	0	0.000243593	#DIV/0!
SAUSA300s125	ssr47	0.560814	0.157628	0.135257	0.0424827	0.0757518
SAUSA300s126	ssr51	0.328302	0.0970824	0.0902753	0.0543863	0.16566
SAUSA300s127	ssr54	2.54641	1.38583	3.0346	2.14695	0.843127
SAUSA300s128	ssr63	0.115847	0.00914175	0.0053495	0.00328039	0.0283166
SAUSA300s129	ssr68	0.163683	0.0105805	0.00349695	0.00172139	0.0105166
SAUSA300s130	ssr69	0.373564	0.0227195	0.021169	0.0131865	0.0352992
SAUSA300s131	ssr82	3.49401	0.943129	0.423339	0.174819	0.0500339
SAUSA300s132	ssr87	1.28058	0.363512	0.533284	0.275163	0.214875
SAUSA300s133	ssr88	0.370699	0.0146867	0.00901296	0.00607359	0.0163842
SAUSA300s134	ssr95	1.67794	0.501627	0.217643	0.11686	0.0696448
SAUSA300s135	ssr100	0.679702	0.138805	0.0932103	0.0829679	0.122065
SAUSA300s136	ssr105	0.516312	0.144889	0.0795764	0.0453408	0.0878168
SAUSA300s137	ssr113	0	0	0	0	#DIV/0!
SAUSA300s138	ssr116	0.289647	0.0706163	0.0868617	0.0591445	0.204195
SAUSA300s139	ssr120	12.3634	4.42383	2.61605	1.51996	0.122941
SAUSA300s140	ssr128	0.355085	0.164761	0.304484	0.346211	0.975009
SAUSA300s141	ssr153	0.0668416	0.0340193	0.0363641	0.0064471	0.0964535
SAUSA300s142	ssr155	0.046023	0.0189429	0.0119271	0.0035727	0.0776286
SAUSA300s143	ssr158	0.0242688	0.00626435	0.00634862	0.00766507	0.31584
SAUSA300s144	sprG4	0.00491224	0.000329702	0	0	0
SAUSA300s145	Teg51	0.0143274	0	0.000166521	0	0
SAUSA300s146	Teg45	2.14583	0.351553	0.140357	0.0561077	0.0261473
SAUSA300s147	Teg69	5.2916	0.0755019	0.0185463	0.0147618	0.00278966
SAUSA300s148	Teg23	0.0822801	0.018823	0.0232922	0.0120173	0.146053
SAUSA300s149	Teg26	0.390523	0.0372863	0.032659	0.012813	0.0328098
SAUSA300s150	Teg48	0.326372	0.0528723	0.128554	0.0347364	0.106432
SAUSA300s151	Teg134	0.00830403	0.00923167	0.00730612	0.00500178	0.602332
SAUSA300s152	Teg13	0.178537	0.185802	0.179864	0.273328	1.53093
SAUSA300s153	Teg16	0.0025146	0	0.000208152	0	0
SAUSA300s154	Teg103	0.0310524	0.00500548	0.00474586	0.00162396	0.0522973
SAUSA300s155	Teg15as	0.0988297	0.00467578	0.00118646	0.000568385	0.00575115
SAUSA300s156	Teg16as	0.149297	0.0107903	0.00422548	0.00409237	0.0274109
SAUSA300s157	Teg17as	0	0.0815264	0	0	#DIV/0!
SAUSA300s158	Teg18as	0.462277	0.102208	0.0363016	0.0152165	0.0329163
SAUSA300s159	Teg19as	0.513096	0.101848	0.0293286	0.0136575	0.0266178
SAUSA300s160	Teg20as	1.66829	0.115036	0.0191916	0.0130891	0.0078458
SAUSA300s161	Teg23as	0	0.000929161	0	0	#DIV/0!
SAUSA300s162	Teg25as	0.123566	0.160385	0.11261	0.0619864	0.501645
SAUSA300s163	Teg28as	0	0	0	0.0027932	#DIV/0!
SAUSA300s164	Teg36as	3.00916	0.558696	0.36183	0.314999	0.10468
SAUSA300s165	Teg38as	0	0	0	0	#DIV/0!
SAUSA300s166	Teg40as	2.12864	0.0526924	0.0251863	0.0125857	0.00591254
SAUSA300s167	Sau-46	0.00245612	0.00167848	0.00064527	0	0
SAUSA300s168	Sau-76	0.67824	0.0845237	0.0180051	0.00188379	0.00277746
SAUSA300s169	Sau-85	0.00578943	0.000389648	0	0	0
SAUSA300s170	Sau-6041	0.0353798	0.00329702	0.00256026	0	0
SAUSA300s171	Sau-6569	0.623679	0.109131	0.212106	0.0931176	0.149304
SAUSA300s172	Sau-6817	0.00292395	0	0	0	0
SAUSA300s173	Sau-15	0.299881	0.0174443	0.0061821	0.00305304	0.0101808
SAUSA300s174	Sau-17	0.0156724	0.00617443	0.00368428	0.00215986	0.137813
SAUSA300s175	Sau-23	0.0201753	0.00425616	0.00266434	0.000958134	0.0474905
SAUSA300s176	Sau-26	0.0523388	0.0118693	0.00695226	0.00584624	0.1117
SAUSA300s177	Sau-29	0.0150876	0.0163353	0.00801384	0.00230602	0.152842
SAUSA300s178	Sau-34	0.0958472	0.00890197	0.00320553	0.00103933	0.0108436
SAUSA300s179	Sau-37	0.299121	0.156039	0.0549937	0.0159472	0.0533138
SAUSA300s180	Sau-39	0.170934	0.0416624	0.0396112	0.0272662	0.159513
SAUSA300s181	Sau-72	0.074093	0.00350683	0.0011032	0	0
SAUSA300s182	Sau-6079	0.698006	0.0888698	0.0548063	0.011595	0.0166117
SAUSA300s183	Sau-6297	0.0663153	0.0225097	0.0169227	0.00831465	0.125381
SAUSA300s184	Sau-6307	0.146373	0.00401637	0.00201907	0.001559	0.0106508
SAUSA300s185	Sau-6372	0.613212	0.0380357	0.0172558	0.00907791	0.0148039
SAUSA300s186	Sau-6402	0.0325729	0.0138775	0.00928356	0.0036539	0.112176
SAUSA300s187	Sau-6405	0.199121	0.00890197	0.00395488	0.0022573	0.0113363
SAUSA300s188	Sau-6416	0.00695901	0	0	0.000909415	0.130682
SAUSA300s189	Sau-6454	0.0173098	0.0043161	0.00172766	0.000860697	0.0497231
SAUSA300s190	Sau-6515	0.129473	0.00374662	0.00239374	0.00112053	0.00865456
SAUSA300s191	Sau-6524	0.136549	0.00545508	0.0023313	0.0013966	0.0102279
SAUSA300s192	Sau-6527	0	0	0	0	#DIV/0!
SAUSA300s193	Sau-6667	0.0301167	0.003327	0.00183173	0.000292312	0.00970597
SAUSA300s194	Sau-6733	0.0143859	5.99459e-05	0	0.00037351	0.0259637
SAUSA300s195	Sau-6745	0.0123976	0.000989107	0.000624455	0	0
SAUSA300s196	Sau-6751	0.0454383	0.00227794	0.00114483	0.00188379	0.0414582
SAUSA300s197	Sau-6769	0.00239764	0.000299729	0	0.000178635	0.0745045
SAUSA300s198	Sau-6912	0.0166665	0.000749324	0	0	0
SAUSA300s199	Sau-6931	0.0421634	0.0109401	0.00795139	0.00334535	0.0793424
SAUSA300s200	Sau-81	0.62444	0.00446597	0.00432955	0.00384878	0.00616357
SAUSA300s201	Sau-6054	1.03438	0.126426	0.0368428	0.0192764	0.0186357
SAUSA300s202	Sau-6904	0.00175437	0	0	0	0
SAUSA300s203	RsaX01	0	0	0	0	#DIV/0!
SAUSA300s204	RsaX04	0.0476605	0.00239784	0.000624455	0.000974373	0.0204441
SAUSA300s205	RsaX11	0.0302922	0.00740332	0.00389243	0.00271201	0.0895283
SAUSA300s206	RsaX15	0.0146783	0.00140873	0.00239374	0.000795738	0.0542121
SAUSA300s207	JKD6008sRNA006	0	0	0	0	#DIV/0!
SAUSA300s208	JKD6008sRNA037	0.0170174	0.00329702	0	0	0
SAUSA300s209	JKD6008sRNA045	0.886777	0.171445	0.0738522	0.0605411	0.0682709
SAUSA300s210	JKD6008sRNA071	0.00374266	0	0	0	0
SAUSA300s211	JKD6008sRNA073	0.00637422	0	0.00104076	0.00178635	0.280246
SAUSA300s212	JKD6008sRNA084	0	0	0	0	#DIV/0!
SAUSA300s213	JKD6008sRNA086	0.00321635	0	0	0	0
SAUSA300s214	JKD6008sRNA089	0.00181285	0.000749324	0	0	0
SAUSA300s215	JKD6008sRNA103	0	0	0	0	#DIV/0!
SAUSA300s216	JKD6008sRNA118	0.0377775	0.0150164	0.00243537	0.00254961	0.0674902
SAUSA300s217	JKD6008sRNA119	1.02444	0.293765	0.0654012	0.0377895	0.036888
SAUSA300s218	JKD6008sRNA127	19.6118	11.9534	6.72573	3.33551	0.170077
SAUSA300s219	JKD6008sRNA139	0.0130408	0.000239784	0.000187336	0	0
SAUSA300s220	JKD6008sRNA140	0.0529236	0.00308721	0.00222722	0.000763259	0.0144219
SAUSA300s221	JKD6008sRNA150	0.0632744	0.0201118	0.00653596	0.00129916	0.0205322
SAUSA300s222	JKD6008sRNA151	0.00175437	0	0	0	0
SAUSA300s223	JKD6008sRNA153	0	0	0	0	#DIV/0!
SAUSA300s224	JKD6008sRNA154	1.08876	0.150704	0.0480206	0.0234012	0.0214934
SAUSA300s225	JKD6008sRNA169	0.072748	0.00191827	0.000478749	0.000617103	0.00848275
SAUSA300s226	JKD6008sRNA173	0	0	0	0	#DIV/0!
SAUSA300s227	JKD6008sRNA178	0	0	0	0	#DIV/0!
SAUSA300s228	JKD6008sRNA187	0.00859643	0.0102807	0.0144665	0.00766507	0.891658
SAUSA300s229	JKD6008sRNA188	0.985139	1.00715	0.898195	0.9455	0.959763
SAUSA300s230	JKD6008sRNA192	0.021111	0.000929161	0	0.000211114	0.0100002
SAUSA300s231	JKD6008sRNA193	0	0	0	0	#DIV/0!
SAUSA300s232	JKD6008sRNA195	2.52986	3.39261	2.83305	1.35756	0.536615
SAUSA300s233	JKD6008sRNA205	0.00701749	0.00434608	0.00258108	0.00186755	0.266128
SAUSA300s234	JKD6008sRNA206	0	0	0	0	#DIV/0!
SAUSA300s235	JKD6008sRNA207	0.377833	0.198061	0.117481	0.0801097	0.212024
SAUSA300s236	JKD6008sRNA243	0	0	0	0	#DIV/0!
SAUSA300s237	JKD6008sRNA258	0.0535668	0.0168448	0.0100121	0.00672318	0.12551
SAUSA300s238	JKD6008sRNA259	0.797713	0.171835	0.152783	0.12308	0.154291
SAUSA300s239	JKD6008sRNA260	0.0446195	0.00251773	0.0011032	0.00129916	0.0291165
SAUSA300s240	JKD6008sRNA263	0.501634	0.140213	0.0807836	0.0234499	0.0467471
SAUSA300s241	JKD6008sRNA281	0.00257308	8.99188e-05	0.000145706	0.000113677	0.0441793
SAUSA300s242	JKD6008sRNA287	0	0	0	0	#DIV/0!
SAUSA300s243	JKD6008sRNA298	0	0	0	0	#DIV/0!
SAUSA300s244	JKD6008sRNA304	0.0278945	0.00725345	0.000499564	0.00121797	0.0436633
SAUSA300s245	JKD6008sRNA316	0.00350875	0.000959134	0.000874237	0.000487187	0.138849
SAUSA300s246	JKD6008sRNA327	0.427482	0.0394444	0.0174639	0.00784371	0.0183486
SAUSA300s247	JKD6008sRNA328	0.0089473	0	0.000228967	0	0
SAUSA300s248	JKD6008sRNA330	0.00157894	0	0.000312227	0	0
SAUSA300s249	JKD6008sRNA331	0.419178	0.0036567	0.00403814	0.00188379	0.00449401
SAUSA300s250	JKD6008sRNA334	0	0	0	0	#DIV/0!
SAUSA300s251	JKD6008sRNA348	0.187133	0.028774	0.0104908	0.00284192	0.0151866
SAUSA300s252	JKD6008sRNA357	5.722	1.11631	0.318805	0.0838773	0.0146587
SAUSA300s253	JKD6008sRNA358	0.0591224	0.00125886	0.000520379	0.00112053	0.0189527
SAUSA300s254	JKD6008sRNA361	0.280466	0.073134	0.0571792	0.0172627	0.06155
SAUSA300s255	JKD6008sRNA368	0.1169	0.00980115	0.00314309	0.00123421	0.0105578
SAUSA300s256	Teg31	0.00526312	0	0	0	0
SAUSA300s257	JKD6008sRNA385	0.108011	0.0104905	0.0037051	0.00190003	0.0175911
SAUSA300s258	JKD6008sRNA390	0	0	0	0	#DIV/0!
SAUSA300s259	JKD6008sRNA393	0	0	0	0	#DIV/0!
SAUSA300s260	JKD6008sRNA396	0.00842099	0	0	0	0
SAUSA300s261	JKD6008sRNA397	0.0687129	0.000599459	0.0016444	0.00126669	0.0184345
SAUSA300s262	JKD6008sRNA401	0.0688299	0.0101309	0.00410059	0.00227354	0.0330313
SAUSA300s263	JKD6008sRNA403	0.4714	0.0267658	0.0141335	0.00914287	0.0193951
SAUSA300s264	JKD6008sRNA337	0.0829818	0.0270955	0.0135923	0.00334535	0.0403142
SAUSA300s265	tsr1	0	0	0	0	#DIV/0!
SAUSA300s266	tsr2	0	0	0	0	#DIV/0!
SAUSA300s267	tsr3	0	0	0	0	#DIV/0!
SAUSA300s268	tsr4	0	0	0	0	#DIV/0!
SAUSA300s269	tsr5	0	0	0	0	#DIV/0!
SAUSA300s270	tsr6	0.0388886	0.00272754	0.00632781	0.000844457	0.0217148
SAUSA300s271	tsr7	0.0859058	0.0366569	0.00707715	0.00430348	0.0500954
SAUSA300s272	tsr8	0.192806	0.0669895	0.0596771	0.0383254	0.198777
SAUSA300s273	tsr9	0.0381284	0.00668397	0.00245619	0.000633343	0.0166108
SAUSA300s274	tsr10	0	0	0	0	#DIV/0!
SAUSA300s275	tsr11	0.00842099	0	0	0	0
SAUSA300s276	tsr12	0.00181285	0	0	0	0
SAUSA300s277	tsr13	0	0	0	0	#DIV/0!
SAUSA300s278	tsr14	0.981747	0.258397	0.171621	0.137419	0.139974
SAUSA300s279	tsr15	0.252162	0.0191827	0.0126764	0.00695053	0.0275638
SAUSA300s280	tsr16	0	0	0	0	#DIV/0!
SAUSA300s281	tsr17	0.0515786	0.000569486	0.000291412	0.000113677	0.00220396
SAUSA300s282	tsr18	0.389763	0.07757	0.0574082	0.0243269	0.0624145
SAUSA300s283	tsr19	0.00970753	0.000839242	0.00832606	0.000519666	0.0535323
SAUSA300s284	tsr20	0.436254	0.0556298	0.0463554	0.0493195	0.113052
SAUSA300s285	tsr21	0.158595	0.00245778	0.00191499	0.00259833	0.0163834
SAUSA300s286	tsr22	0.553797	0.0500248	0.0391949	0.0119848	0.0216411
SAUSA300s287	tsr23	0	0	0	0	#DIV/0!
SAUSA300s288	tsr24	0.00380114	0	0	0	0
SAUSA300s289	tsr25	0.231168	0.135658	0.0518297	0.0518691	0.224379
SAUSA300s290	tsr26	0	0	0	0	#DIV/0!
SAUSA300s291	tsr27	0	0	0	0	#DIV/0!
SAUSA300s292	tsr28	0	0	0	0.000633343	#DIV/0!
SAUSA300s293	tsr29	0	0	0	0	#DIV/0!
SAUSA300s294	tsr30	0	0	0	0	#DIV/0!
SAUSA300s295	tsr31	0	0	0	0	#DIV/0!
SAUSA300s296	tsr32	0	0	0	0	#DIV/0!
SAUSA300s297	tsr33	0.113976	0.0652511	0.118522	0.0761473	0.668101
SAUSA300s298	tsr34	0.0608183	0.0154361	0.00537031	0.000470947	0.00774352
SAUSA300s299	tsr35	0.0053216	0.000569486	0.000541194	0	0
SAUSA300s300	tsr36	0.811631	0.247277	0.141564	0.103738	0.127815
SAUSA300s301	tsr37	0.321226	0.00410629	0.00243537	0.00170515	0.00530827
SAUSA300s302	tsr38	0	0	0	0	#DIV/0!
SAUSA300s303	tsr39	0	0	0	0	#DIV/0!
