# Supplementary material for: Reading between the Lines: Utilizing RNA-Seq Data for Global Analysis of sRNAs in Staphylococcus aureus
Source: mSphere. 2020 Jul 29;5(4):e00439-20. doi: 10.1128/mSphere.00439-20 (PMC7392542; doi:10.1128/mSphere.00439-20)
Supplement: DATA SET S4 [file mSphere.00439-20-sd004.xlsx]

## Sheet: Sheet7
Name	Feature ID	Chromosome region start	Chromosome region end	RPF Expression value 1	RPF Expression value 2	RPF Mean	RNAseq Expression value 1	RNAseq Expression value 2	RNAseq Mean	RPF:expression ratio
T-box riboswitch	SAUSA300s001	12519	12752	39.25	60.83	50.04	525.75	502.42	514.09	9.7337
SAM riboswitch	SAUSA300s002	15974	16073	0	0	0	22.1	48.15	35.12	0
T-box riboswitch	SAUSA300s003	414526	414786	0	1.07	0.53	34.59	15.64	25.11	2.11071
Purine riboswitch	SAUSA300s004	436138	436242	4.19	2.67	3.43	266.43	150.98	208.7	1.64351
ffs	SAUSA300s005	508154	508441	963.52	1594.9	1279.21	31919.1	43684.9	37802	3.38397
ssrA	SAUSA300s006	854459	854818	18753.5	103495	61124.4	5329.64	6433.98	5881.81	1039.21
SAM riboswitch	SAUSA300s007	879100	879234	3.25	31.11	17.18	214.03	305.5	259.77	6.61354
TPP riboswitch	SAUSA300s008	1073784	1073912	0	17.37	8.69	636.12	423.87	530	1.63962
T-box riboswitch	SAUSA300s009	1131723	1131947	3.89	7.44	5.67	172.53	174.93	173.73	3.26369
T-box riboswitch	SAUSA300s010	1186868	1187063	2.23	2.85	2.54	243.06	234.74	238.9	1.06321
T-box riboswitch	SAUSA300s011	1389984	1390179	0	2.85	1.43	67.31	80.52	73.92	1.93452
T-box riboswitch	SAUSA300s012	1390185	1390390	0	0	0	3.56	2.39	2.98	0
Lysine riboswitch	SAUSA300s013	1416546	1416722	0	12.63	6.32	42.81	67.71	55.26	11.4368
rnpB	SAUSA300s014	1502012	1502445	1462.33	3166.26	2314.29	5933.27	7191.6	6562.43	35.2657
FMN riboswitch	SAUSA300s015	1542069	1542204	35.48	37.06	36.27	513.12	556.63	534.87	6.78109
T-box riboswitch	SAUSA300s016	1724788	1724987	6.57	4.19	5.38	169.77	176.83	173.3	3.10444
Lysine riboswitch	SAUSA300s017	1782255	1782504	15.74	15.63	15.68	650.1	635.1	642.6	2.44009
T-box riboswitch	SAUSA300s018	1784564	1784849	12.22	76.06	44.14	470.76	585.87	528.32	8.35478
T-box riboswitch	SAUSA300s019	1842787	1843007	1.98	3.79	2.88	129.26	175.88	152.57	1.88766
FMN riboswitch	SAUSA300s020	1898367	1898533	18.36	10.05	14.2	193.27	229.72	211.5	6.71395
SAM riboswitch	SAUSA300s021	1915154	1915287	6.55	35.52	21.04	334.43	470.66	402.54	5.22681
RNAIII	SAUSA300s022	2146190	2146741	3.95	176.03	89.99	212.18	3945.84	2079.01	4.3285
TPP riboswitch	SAUSA300s023	2215393	2215496	0	0	0	108.55	133.39	120.97	0
GlmS ribozyme	SAUSA300s024	2272144	2272418	0	1.01	0.51	24.84	68.05	46.44	1.09819
SAM riboswitch	SAUSA300s025	2444762	2444869	61.05	441.56	251.3	197.63	257.46	227.54	110.442
ssrS	SAUSA300s026	1735801	1736040	96.57	202.34	149.45	4655.7	8135.17	6395.44	2.33682
sprA1	SAUSA300s027	1929066	1929274	50.25	109.57	79.91	953.53	1165.38	1059.45	7.54259
sprA2	SAUSA300s028	2555485	2555685	0	2.78	1.39	155.56	233.78	194.67	0.714029
sprB	SAUSA300s029	1945316	1945426	55.42	42.95	49.19	1853.86	2101.66	1977.76	2.48716
sprC	SAUSA300s030	1957737	1957916	14.6	6.21	10.4	386.99	641.85	514.42	2.02169
sprD	SAUSA300s031	2086359	2086511	1335.09	2265.43	1800.26	47316	20469.1	33892.5	5.31167
sprE	SAUSA300s032	2087967	2088133	76.08	87.06	81.57	3221.23	4454.6	3837.91	2.12538
sprF1	SAUSA300s033	2090208	2090350	0	0	0	936.28	1127.98	1032.13	0
sprF3	SAUSA300s034	2265083	2265248	10.56	26.95	18.75	682.03	1305.52	993.78	1.88674
sprF2	SAUSA300s035	1022495	1022611	37.54	38.33	37.94	877.94	1600.77	1239.35	3.06128
sprF4	SAUSA300s036	1022864	1022979	0	2.42	1.21	57.07	109.11	83.09	1.45625
sprG1	SAUSA300s037	2090215	2090524	38.05	47.67	42.86	587.58	882.92	735.25	5.82931
sprG3	SAUSA300s038	2265227	2265407	12.1	7.72	9.91	644.1	915.17	779.63	1.27112
sprG2	SAUSA300s039	1022312	1022553	7.23	17.3	12.26	234.99	291.15	263.07	4.66036
rsaOA	SAUSA300s040	96983	97147	2.66	0	1.33	34.09	18.81	26.45	5.02836
rsaOB	SAUSA300s041	414423	414526	0	0	0	30.68	10.89	20.78	0
rsaOC	SAUSA300s042	771998	772168	0	0	0	125.82	86.18	106	0
rsaOD	SAUSA300s043	1676055	1676207	2.87	1.83	2.35	180.69	134.2	157.45	1.49254
rsaOE	SAUSA300s044	1887573	1887773	2.18	5.56	3.87	243.06	284.25	263.65	1.46786
rsaOF	SAUSA300s045	2029489	2029657	2.59	0	1.3	39.06	60.5	49.78	2.61149
rsaOG	SAUSA300s046	2430519	2430663	3.02	3.86	3.44	94.52	358.28	226.4	1.51943
RsaA	SAUSA300s047	643049	643189	12.44	401	206.72	715.28	1974.26	1344.77	15.3721
RsaB	SAUSA300s048	1846919	1846974	0	0	0	0	0	0	#DIV/0!
RsaC	SAUSA300s049	690547	691421	3.49	11.13	7.31	255.57	363	309.29	2.36348
RsaD	SAUSA300s050	706640	706817	2.46	0	1.23	86.51	259.8	173.15	0.710367
RsaE	SAUSA300s051	991407	991568	37.87	50.06	43.96	2650.97	2464.31	2557.64	1.71877
RsaF	SAUSA300s052	991568	991619	51.23	125.34	88.29	2421.03	3423.8	2922.42	3.02113
RsaG	SAUSA300s053	256414	256608	2.24	0	1.12	8.77	16.98	12.88	8.69565
RsaH	SAUSA300s054	840456	840580	0	11.21	5.6	45.08	252.69	148.89	3.76117
RsaJ	SAUSA300s055	2551224	2551302	16.75	17.82	17.28	975.34	1096.4	1035.87	1.66816
RsaK	SAUSA300s056	223439	223648	4.17	5.32	4.74	257.01	375.31	316.16	1.49924
Sau-13	SAUSA300s057	2771838	2771942	0	0	0	0	0	0	#DIV/0!
Sau-19	SAUSA300s058	2609223	2609437	10.17	7.79	8.98	420.24	794.99	607.61	1.47792
Sau-24	SAUSA300s059	1241404	1241475	92	31.32	61.66	3669.81	3587.83	3628.82	1.69917
Sau-27	SAUSA300s060	1299062	1299189	13.72	24.07	18.89	248.8	283.7	266.25	7.09484
Sau-30	SAUSA300s061	2357243	2357422	58.39	72.97	65.68	1655.23	2025.79	1840.51	3.56858
Sau-31	SAUSA300s062	2356207	2356272	0	0	0	0	0	0	#DIV/0!
Sau-50	SAUSA300s063	1529016	1529164	0	0	0	0	0	0	#DIV/0!
Sau-53	SAUSA300s064	215443	215659	0	0	0	0	0	0	#DIV/0!
Sau-59	SAUSA300s065	1075357	1075485	0	0	0	0	0	0	#DIV/0!
Sau-63	SAUSA300s066	442300	442398	106.65	161.65	134.15	739.09	1171.64	955.36	14.0418
Sau-66	SAUSA300s067	774744	774824	0	0	0	15.19	27.16	21.18	0
Sau-5949	SAUSA300s068	1868109	1868168	236.19	193.13	214.66	12387.6	13116.6	12752.1	1.68333
Sau-5949	SAUSA300s069	2614661	2614720	0	0	0	78.27	73.66	75.97	0
Sau-5949	SAUSA300s070	1993571	1993619	81.65	34.74	58.2	2764.77	3250.79	3007.78	1.93498
Sau-5971	SAUSA300s071	420046	420142	36.29	86.85	61.57	3471.15	4695.1	4083.12	1.50792
Sau-6053	SAUSA300s072	1012006	1012173	10.43	4.99	7.71	468.65	481.03	474.84	1.6237
Sau-6072	SAUSA300s073	2678991	2679044	123.25	115.36	119.31	3953.1	4700.53	4326.82	2.75745
rsaOI	SAUSA300s074	632858	633107	0	2.23	1.12	27.33	37.72	32.53	3.44298
rsaOL	SAUSA300s075	867669	867759	43.55	55.58	49.57	1612.27	2659.83	2136.05	2.32064
rsaOO	SAUSA300s076	1030705	1030914	2.08	6.65	4.37	53.5	162	107.75	4.05568
rsaOP	SAUSA300s077	1106852	1106984	29.69	12.63	21.16	611.32	737.09	674.21	3.13849
rsaOT	SAUSA300s078	2608637	2608828	4.56	120.77	62.67	69.99	1259.56	664.78	9.42718
rsaOU	SAUSA300s079	2674380	2674473	4.68	0	2.34	214.31	162.81	188.56	1.24098
rsaOV	SAUSA300s080	2696303	2696430	0	0	0	26.79	14.35	20.57	0
rsaOX	SAUSA300s081	61851	61972	0	0	0	0	17.38	8.69	0
rsaOX	SAUSA300s082	68545	68661	22.52	98.23	60.38	559.45	822.44	690.95	8.73869
Teg22	SAUSA300s083	2346857	2347060	12.87	4.11	8.49	256.23	327.01	291.62	2.91132
Teg27	SAUSA300s084	2499821	2501038	34.71	35.63	35.17	2320.32	2668.27	2494.3	1.41001
Teg32	SAUSA300s085	2765883	2765986	0	0	0	0	1.36	0.68	0
Teg39	SAUSA300s086	234867	235059	0	0	0	41.78	33.22	37.5	0
Teg41	SAUSA300s087	477291	477496	8.5	2.71	5.6	207.49	339.55	273.52	2.04738
Teg43	SAUSA300s088	518156	518199	0	0	0	16.96	0	8.48	0
Teg49	SAUSA300s089	679024	679240	4.03	2.57	3.3	90.02	108.07	99.04	3.33199
Teg58	SAUSA300s090	1151065	1151329	1.65	0	0.82	35.91	22.57	29.24	2.80438
Teg60	SAUSA300s091	1165848	1166064	0	0	0	72.02	102.23	87.12	0
Teg105	SAUSA300s092	1324943	1324989	0	0	0	26.42	15.24	20.83	0
Teg106	SAUSA300s093	1327790	1327887	0	0	0	5.01	10.12	7.56	0
Teg108	SAUSA300s094	1328002	1328103	0	8.26	4.13	264.71	410.18	337.45	1.22389
Teg116	SAUSA300s095	1608449	1608516	0	24.89	12.44	61.67	69.05	65.36	19.033
Teg121	SAUSA300s096	2040941	2040987	0	0	0	15.85	18.29	17.07	0
Teg122	SAUSA300s097	2080060	2080112	25.12	16.03	20.58	509.48	961.15	735.32	2.79878
Teg123	SAUSA300s098	2120472	2120531	0	18.84	9.42	444.92	693.85	569.38	1.65443
Teg124	SAUSA300s099	2086587	2086647	856.44	634.59	745.52	10779.5	16494	13636.8	5.46697
Teg124	SAUSA300s100	895292	895418	279.95	383.8	331.87	2316.75	3742.45	3029.6	10.9543
Teg125	SAUSA300s101	2211213	2211246	0	0	0	7.37	0	3.68	0
Teg127	SAUSA300s102	2528136	2528173	0	0	0	0	0	0	#DIV/0!
Teg130	SAUSA300s103	2537566	2537630	0	0	0	26.58	25.19	25.89	0
Teg141	SAUSA300s104	2825507	2825886	3.45	0.73	2.09	57.08	78.61	67.84	3.08078
Teg147	SAUSA300s105	444440	444496	23.33	19.85	21.59	1106.77	1227.97	1167.37	1.84946
Teg151	SAUSA300s106	1616159	1616295	0	2.04	1.02	85.78	105.15	95.47	1.0684
sprA1-AS	SAUSA300s107	1929239	1929299	43.55	46.32	44.93	1660.88	2168.36	1914.62	2.34668
sprA2-AS	SAUSA300s108	2555439	2555489	87.1	22.23	54.66	899.31	1373.92	1136.61	4.80904
sprA3-AS	SAUSA300s109	2653351	2653457	0	20.98	10.49	84.84	83.32	84.08	12.4762
sprA3	SAUSA300s110	2653103	2653366	0	1.06	0.53	0.92	16.26	8.59	6.16997
Teg155	SAUSA300s111	2628055	2628157	4.27	0	2.13	52.42	30.93	41.67	5.11159
sbrB	SAUSA300s112	1354681	1354791	3.96	0	1.98	145.83	75.83	110.83	1.78652
sbrC	SAUSA300s113	691375	691666	0	8.6	4.3	349.13	301.83	325.48	1.32113
sbrE	SAUSA300s114	1804428	1804616	0	0	0	2.59	11.93	7.26	0
artR	SAUSA300s115	2252017	2252362	0	0	0	81.02	111.75	96.38	0
ssr7	SAUSA300s116	2580336	2580514	0	10.93	5.46	114.7	123.26	118.98	4.58901
ssr8	SAUSA300s117	268232	268533	0	0.92	0.46	24.22	16.07	20.15	2.28288
ssr16	SAUSA300s118	1370986	1371258	1.6	9.2	5.4	48.25	55.92	52.09	10.3667
ssr24	SAUSA300s119	1652722	1652955	5.61	3.58	4.59	139.78	218.12	178.95	2.56496
ssr28	SAUSA300s120	1765103	1765467	9.57	3.82	6.69	365.92	455.64	410.78	1.62861
ssr29	SAUSA300s121	1831111	1831332	82.76	110.67	96.71	1930.15	2265.02	2097.59	4.61053
ssr39	SAUSA300s122	2371400	2371538	47.33	52.36	49.85	1507.65	2408.73	1958.19	2.54572
ssr40	SAUSA300s123	2379615	2379860	1.78	0	0.89	79.37	91.84	85.6	1.03972
ssr44	SAUSA300s124	2745778	2745930	8.6	9.14	8.87	215.87	346.8	281.34	3.15277
ssr47	SAUSA300s125	589200	589293	84.29	289.88	187.08	671.67	599.98	635.82	29.4234
ssr51	SAUSA300s126	787146	787216	0	0	0	6.94	60.08	33.51	0
ssr54	SAUSA300s127	849566	849675	11.99	25.5	18.74	820.59	1410.32	1115.46	1.68002
ssr63	SAUSA300s128	897441	897752	0	0	0	19.54	34.71	27.12	0
ssr68	SAUSA300s129	1166071	1167551	2.06	1.13	1.59	22.17	21.03	21.6	7.36111
ssr69	SAUSA300s130	2353454	2353597	36.54	19.44	27.99	1206.78	1001.96	1104.37	2.53448
ssr82	SAUSA300s131	2235888	2236052	499.21	515.17	507.19	1468.71	1368.62	1418.67	35.7511
ssr87	SAUSA300s132	583462	583571	147.82	81.59	114.71	5971.6	5541.6	5756.6	1.99267
ssr88	SAUSA300s133	1084362	1084556	8.98	2.87	5.92	120.28	164.04	142.16	4.16432
ssr95	SAUSA300s134	1281307	1281416	23.97	38.25	31.11	2053.71	2504.23	2278.97	1.36509
ssr100	SAUSA300s135	2830096	2830443	0	0	0	30.12	37.98	34.05	0
ssr105	SAUSA300s136	1084070	1084374	0	0.91	0.46	98.34	117.83	108.09	0.425571
ssr113	SAUSA300s137	1630805	1630942	0	2.03	1.01	56.77	88.01	72.39	1.39522
ssr116	SAUSA300s138	787146	787216	0	3.97	1.99	24.31	61.09	42.7	4.66042
ssr120	SAUSA300s139	1756307	1756465	52.37	63.32	57.85	3055.13	3425.93	3240.53	1.7852
ssr128	SAUSA300s140	636401	636794	1.11	4.95	3.03	32.78	44.23	38.51	7.86809
ssr153	SAUSA300s141	2388142	2388201	0	0	0	74.15	49.9	62.03	0
ssr155	SAUSA300s142	585394	585514	21.77	4.63	13.2	451.68	369.18	410.43	3.21614
ssr158	SAUSA300s143	1412591	1413049	0	0	0	4.78	4.74	4.76	0
sprG4	SAUSA300s144	1022569	1022938	0	0.75	0.38	47.43	50.34	48.88	0.777414
Teg51	SAUSA300s145	793275	793631	0	0	0	73.74	51.98	62.86	0
Teg45	SAUSA300s146	576096	576386	3	2.88	2.94	248.92	260.33	254.63	1.15462
Teg69	SAUSA300s147	1739245	1739574	132.36	100.52	116.44	355.35	163.42	259.38	44.8917
Teg23	SAUSA300s148	2416109	2416409	1.45	8.34	4.89	115.05	249.55	182.3	2.68239
Teg26	SAUSA300s149	2490247	2490433	4.68	4.48	4.58	39.2	99.87	69.54	6.58614
Teg48	SAUSA300s150	678876	679003	0	2.19	1.09	342.58	248.38	295.48	0.368891
Teg134	SAUSA300s151	2714459	2714554	0	0	0	38.38	22.87	30.63	0
Teg13	SAUSA300s152	2080106	2080339	0	0	0	12.52	18.35	15.43	0
Teg16	SAUSA300s153	2164565	2164789	0	0	0	7.6	42.25	24.92	0
Teg103	SAUSA300s154	1203736	1203922	9.37	2.99	6.18	137.21	156.4	146.81	4.20952
Teg15as	SAUSA300s155	112882	115708	0	0	0	8.26	9.8	9.03	0
Teg16as	SAUSA300s156	120429	120710	0	6.92	3.46	53.63	111.01	82.32	4.20311
Teg17as	SAUSA300s157	187146	187254	0	0	0	0	0	0	#DIV/0!
Teg18as	SAUSA300s158	368886	369751	0	0	0	19.39	13.37	16.38	0
Teg19as	SAUSA300s159	480352	482827	2.29	5.28	3.78	45.08	63.87	54.47	6.9396
Teg20as	SAUSA300s160	726209	727309	54.63	20.21	37.42	106.5	93.04	99.77	37.5063
Teg23as	SAUSA300s161	2154001	2154084	0	0	0	5.86	0	2.93	0
Teg25as	SAUSA300s162	2533646	2533893	0	0	0	0	33.49	16.74	0
Teg28as	SAUSA300s163	2801659	2801817	0	0	0	0	0.44	0.22	0
Teg36as	SAUSA300s164	2415116	2416067	140.58	75.98	108.28	813.51	372.46	592.98	18.2603
Teg38as	SAUSA300s165	418051	418157	0	26.22	13.11	0	11.24	5.62	233.274
Teg40as	SAUSA300s166	870082	870381	4.37	0	2.18	20.32	42.2	31.26	6.97377
Sau-46	SAUSA300s167	1212971	1213063	0	6.04	3.02	44.91	149.34	97.13	3.10924
Sau-76	SAUSA300s168	643211	643332	0	0	0	54.24	246.21	150.22	0
Sau-85	SAUSA300s169	1332225	1332383	0	0	0	1.54	4.44	2.99	0
Sau-6041	SAUSA300s170	1297301	1297371	0	3.97	1.99	163.19	197.28	180.24	1.10408
Sau-6569	SAUSA300s171	282759	282897	6.31	46.32	26.32	105.68	3097.52	1601.6	1.64336
Sau-6817	SAUSA300s172	14294	14447	0	0	0	3.18	2.29	2.73	0
Sau-15	SAUSA300s173	839325	840317	0	0	0	6.86	43.03	24.95	0
Sau-17	SAUSA300s174	1456810	1488076	0	0.04	0.02	1.05	1.26	1.15	1.73913
Sau-23	SAUSA300s175	2315192	2317297	0	1.72	0.86	5.66	10.59	8.12	10.5911
Sau-26	SAUSA300s176	407229	414374	0	0.82	0.41	0.95	1.66	1.31	31.2977
Sau-29	SAUSA300s177	340353	340817	0	0	0	4.71	5.59	5.15	0
Sau-34	SAUSA300s178	2766208	2769004	0.62	0	0.31	5.56	19.33	12.45	2.48996
Sau-37	SAUSA300s179	2791629	2792195	0	0	0	0	0	0	#DIV/0!
Sau-39	SAUSA300s180	2730509	2731084	0	2.42	1.21	43.54	41.08	42.31	2.85984
Sau-72	SAUSA300s181	1390365	1393426	0.85	0	0.43	0	1.08	0.54	79.6296
Sau-6079	SAUSA300s182	461303	462824	0	0	0	56.73	122.64	89.68	0
Sau-6297	SAUSA300s183	1163730	1165428	0.26	0	0.13	2.72	3.59	3.16	4.11392
Sau-6307	SAUSA300s184	2480855	2482978	0	1.31	0.65	13.17	9.15	11.16	5.82437
Sau-6372	SAUSA300s185	97265	97593	0	0	0	60.76	30.35	45.56	0
Sau-6402	SAUSA300s186	241412	243338	0.23	2.02	1.12	6.94	7.79	7.36	15.2174
Sau-6405	SAUSA300s187	1603546	1604720	0	0	0	7.66	7.7	7.68	0
Sau-6416	SAUSA300s188	2699554	2700080	4.14	17.96	11.05	5.55	12.53	9.04	122.235
Sau-6454	SAUSA300s189	272435	277065	0	0	0	0.84	0.76	0.8	0
Sau-6515	SAUSA300s190	1980758	1982843	0.21	0	0.1	19.93	13.21	16.57	0.6035
Sau-6524	SAUSA300s191	1120084	1121312	0	0	0	51.26	34.25	42.76	0
Sau-6527	SAUSA300s192	166731	167808	1.21	0.77	0.99	0	0	0	#DIV/0!
Sau-6667	SAUSA300s193	636767	637192	0	0	0	8.58	7.26	7.92	0
Sau-6733	SAUSA300s194	370756	371891	0	0.24	0.12	0.21	0.19	0.2	60
Sau-6745	SAUSA300s195	2713518	2714477	0	0	0	3.04	0	1.52	0
Sau-6751	SAUSA300s196	1030119	1030692	0	0	0	0	6.48	3.24	0
Sau-6769	SAUSA300s197	868892	869320	1.02	0	0.51	12.49	1.97	7.23	7.05394
Sau-6912	SAUSA300s198	695852	696517	0	1.25	0.63	0	4.22	2.11	29.8578
Sau-6931	SAUSA300s199	292982	294170	0	0	0	6.14	5.66	5.9	0
Sau-81	SAUSA300s200	870084	870734	0	8.12	4.06	40.76	72.79	56.78	7.15041
Sau-6054	SAUSA300s201	492664	492806	3.07	5.87	4.47	162.61	164.38	163.5	2.73394
Sau-6904	SAUSA300s202	1335704	1337634	0	0	0	3.65	1.2	2.43	0
RsaX01	SAUSA300s203	37096	37697	0	0.46	0.23	3.24	0.82	2.03	11.33
RsaX04	SAUSA300s204	155961	156058	0	0	0	10.02	10.84	10.43	0
RsaX11	SAUSA300s205	1191255	1191517	0	4.24	2.12	11.13	4.28	7.71	27.4968
RsaX15	SAUSA300s206	1909874	1910174	7.26	5.56	6.41	235.76	229.69	232.73	2.75426
JKD6008sRNA006	SAUSA300s207	33891	34198	11.35	19.01	15.18	17.42	10.5	13.96	108.739
JKD6008sRNA037	SAUSA300s208	285814	285954	0	0	0	10.42	6.51	8.46	0
JKD6008sRNA045	SAUSA300s209	313165	313255	0	0	0	8.1	8.57	8.33	0
JKD6008sRNA071	SAUSA300s210	425263	425354	162.71	164.92	163.81	5710.49	9253.7	7482.09	2.18936
JKD6008sRNA073	SAUSA300s211	432768	432928	0	0	0	6.08	0.88	3.48	0
JKD6008sRNA084	SAUSA300s212	443938	443984	0	0	0	0	0	0	#DIV/0!
JKD6008sRNA086	SAUSA300s213	450796	450866	0	0	0	10.42	1	5.71	0
JKD6008sRNA089	SAUSA300s214	456228	456418	0	0	0	1.28	4.06	2.67	0
JKD6008sRNA103	SAUSA300s215	518415	518453	0	0	0	0	0	0	#DIV/0!
JKD6008sRNA118	SAUSA300s216	561659	561836	0	0	0	9.61	1.58	5.6	0
JKD6008sRNA119	SAUSA300s217	574786	576028	5.61	0	2.81	68.3	132.58	100.44	2.79769
JKD6008sRNA127	SAUSA300s218	594301	596061	45.28	44.53	44.91	1327.42	2029.97	1678.7	2.67528
JKD6008sRNA139	SAUSA300s219	713904	714163	1.68	1.07	1.38	67.57	104.74	86.15	1.60186
JKD6008sRNA140	SAUSA300s220	723775	724234	0.95	1.82	1.38	108.03	144.17	126.1	1.09437
JKD6008sRNA150	SAUSA300s221	788245	788318	0	0	0	16.65	12.48	14.57	0
JKD6008sRNA151	SAUSA300s222	789554	789618	0	0	0	3.8	5.48	4.64	0
JKD6008sRNA153	SAUSA300s223	797502	797565	0	0	0	3.86	2.23	3.04	0
JKD6008sRNA154	SAUSA300s224	801870	802464	2.2	0.94	1.57	116.21	142.67	129.44	1.21292
JKD6008sRNA169	SAUSA300s225	869579	869870	0	0	0	36.75	37.82	37.28	0
JKD6008sRNA173	SAUSA300s226	887271	887341	0	15.88	7.94	156.25	360.5	258.38	3.07299
JKD6008sRNA178	SAUSA300s227	1443085	1443185	17.42	27.79	22.61	1667.37	2596.43	2131.9	1.06056
JKD6008sRNA187	SAUSA300s228	1003156	1003978	0	0	0	2.37	1.53	1.95	0
JKD6008sRNA188	SAUSA300s229	1005488	1005738	0	0	0	0	10.65	5.33	0
JKD6008sRNA192	SAUSA300s230	1023245	1023466	0	0	0	1.1	0.32	0.71	0
JKD6008sRNA193	SAUSA300s231	1047707	1047881	0	0	0	0	0	0	#DIV/0!
JKD6008sRNA195	SAUSA300s232	1070444	1070796	0	1.58	0.79	11.74	23.5	17.62	4.48354
JKD6008sRNA205	SAUSA300s233	1157325	1157646	0	0.87	0.43	6.06	15.07	10.56	4.07197
JKD6008sRNA206	SAUSA300s234	1157672	1157844	0	0	0	0	0.41	0.2	0
JKD6008sRNA207	SAUSA300s235	1158395	1158595	0	1.39	0.69	17.01	12.97	14.99	4.60307
JKD6008sRNA243	SAUSA300s236	1540811	1540995	2.37	0	1.18	67.37	71.24	69.3	1.70274
JKD6008sRNA258	SAUSA300s237	1755076	1755314	0	1.17	0.58	124.59	129.59	127.09	0.45637
JKD6008sRNA259	SAUSA300s238	1757988	1758228	0	0	0	41.52	56.08	48.8	0
JKD6008sRNA260	SAUSA300s239	1758829	1759088	1.68	1.07	1.38	29.09	22.19	25.64	5.38222
JKD6008sRNA263	SAUSA300s240	1780454	1780622	101.09	69.48	85.29	2142.66	2081.24	2111.95	4.03845
JKD6008sRNA281	SAUSA300s241	1906187	1907164	0	0	0	2.49	3.44	2.97	0
JKD6008sRNA287	SAUSA300s242	1960049	1960205	5.58	10.69	8.14	302.26	473.61	387.94	2.09826
JKD6008sRNA298	SAUSA300s243	76884	77009	0	0	0	27.22	21.87	24.55	0
JKD6008sRNA304	SAUSA300s244	35817	35934	0	2.38	1.19	0	29.96	14.98	7.94393
JKD6008sRNA316	SAUSA300s245	2136568	2137025	0	0	0	18.61	27.61	23.11	0
JKD6008sRNA327	SAUSA300s246	2244882	2245081	19.7	11.17	15.43	376.19	351.19	363.69	4.24262
JKD6008sRNA328	SAUSA300s247	2246683	2246949	0	0	0	3.65	1.32	2.49	0
JKD6008sRNA330	SAUSA300s248	2257272	2257416	0	0	0	0	2.43	1.22	0
JKD6008sRNA331	SAUSA300s249	2259030	2259284	1.71	0	0.86	32.54	31.46	32	2.6875
JKD6008sRNA334	SAUSA300s250	2267849	2268012	0	0	0	4.47	4.73	4.6	0
JKD6008sRNA348	SAUSA300s251	2385282	2386389	0	0	0	16.69	27.48	22.08	0
JKD6008sRNA357	SAUSA300s252	2439892	2441620	0.25	0	0.13	9.85	20.08	14.96	0.868984
JKD6008sRNA358	SAUSA300s253	2443472	2444715	2.8	21.24	12.02	0	0	0	#DIV/0!
JKD6008sRNA361	SAUSA300s254	2476940	2477969	0	0	0	36.85	29.77	33.31	0
JKD6008sRNA368	SAUSA300s255	2539601	2539971	1.18	0	0.59	5.91	6.06	5.99	9.84975
Teg31	SAUSA300s256	2665077	2665184	0	0	0	0	0	0	#DIV/0!
JKD6008sRNA385	SAUSA300s257	2664625	2665354	1.19	10.29	5.74	43.68	32.79	38.23	15.0144
JKD6008sRNA390	SAUSA300s258	2680948	2681248	0	5.56	2.78	1.62	1.64	1.63	170.552
JKD6008sRNA393	SAUSA300s259	1636726	1636889	0	0	0	0	0	0	#DIV/0!
JKD6008sRNA396	SAUSA300s260	2742459	2742769	0	0	0	1.57	4.07	2.82	0
JKD6008sRNA397	SAUSA300s261	2745970	2746290	0	0.87	0.43	38.74	63.75	51.24	0.839188
JKD6008sRNA401	SAUSA300s262	2777729	2780618	0	0.29	0.14	4.88	10.29	7.58	1.84697
JKD6008sRNA403	SAUSA300s263	2797710	2798512	0	6.93	3.47	12.73	29.02	20.87	16.6267
JKD6008sRNA337	SAUSA300s264	2290359	2290416	30.56	68.26	49.41	1961.51	2689.55	2325.53	2.12468
tsr1	SAUSA300s265	52437	53094	0	0	0	19.61	23.15	21.38	0
tsr2	SAUSA300s266	57711	57804	4.68	0	2.34	52.27	37.69	44.98	5.20231
tsr3	SAUSA300s267	61387	61550	0	0	0	5.96	11.18	8.57	0
tsr4	SAUSA300s268	73510	74139	1.38	3.53	2.46	39.41	81.69	60.55	4.06276
tsr5	SAUSA300s269	79345	79425	0	3.47	1.74	12.15	33.3	22.72	7.65845
tsr6	SAUSA300s270	120784	120897	0	0	0	4.3	0.62	2.46	0
tsr7	SAUSA300s271	169902	170079	7.38	0	3.69	24.72	57.82	41.27	8.94112
tsr8	SAUSA300s272	170012	170214	8.62	13.76	11.19	554.7	808.9	681.8	1.64124
tsr9	SAUSA300s273	228411	228796	0	5.05	2.53	0	2.91	1.46	173.288
tsr10	SAUSA300s274	349894	350058	0	0	0	100.78	120.53	110.66	0
tsr11	SAUSA300s275	356688	356782	13.9	0	6.95	0	0.75	0.37	1878.38
tsr12	SAUSA300s276	457271	457333	0	0	0	7.84	7.91	7.88	0
tsr13	SAUSA300s277	484941	485025	0	13.23	6.62	0	0	0	#DIV/0!
tsr14	SAUSA300s278	834339	834885	0.8	0	0.4	56.54	75.75	66.14	0.604778
tsr15	SAUSA300s279	896562	897379	0	6.12	3.06	22.61	40.84	31.73	9.64387
tsr16	SAUSA300s280	911245	911364	21.96	14.01	17.98	20.42	8.25	14.34	125.384
tsr17	SAUSA300s281	973558	973971	0	6.73	3.36	10.59	11.88	11.24	29.8932
tsr18	SAUSA300s282	1074291	1074484	0	106.56	53.28	10.07	66.47	38.27	139.221
tsr19	SAUSA300s283	1080301	1080394	0	0	0	7.84	6.78	7.31	0
tsr20	SAUSA300s284	1154299	1154753	0.96	1.84	1.4	44.44	38.91	41.67	3.35973
tsr21	SAUSA300s285	1154826	1156001	0.37	32.88	16.62	93.71	185.95	139.83	11.8859
tsr22	SAUSA300s286	1165483	1165865	13.68	9.46	11.57	43.27	89.18	66.22	17.4721
tsr23	SAUSA300s287	1256520	1256545	0	0	0	0	0	0	#DIV/0!
tsr24	SAUSA300s288	1429516	1429754	3.66	14.01	8.84	68.42	70.1	69.26	12.7635
tsr25	SAUSA300s289	1442861	1443042	4.81	0	2.41	24.17	24.01	24.09	10.0042
tsr26	SAUSA300s290	1641610	1641732	3.57	13.67	8.62	527.95	791.76	659.86	1.30634
tsr27	SAUSA300s291	1642819	1642923	0	0	0	7.01	2.02	4.52	0
tsr28	SAUSA300s292	1715899	1715975	0	0	0	0	0	0	#DIV/0!
tsr29	SAUSA300s293	1954960	1955091	0	0	0	1.86	9.1	5.48	0
tsr30	SAUSA300s294	2126433	2126545	93.32	156.33	124.82	3511.3	5313.67	4412.49	2.82879
tsr31	SAUSA300s295	2244963	2245035	18.15	23.16	20.65	965.47	878.17	921.82	2.24013
tsr32	SAUSA300s296	2337921	2338072	0	0	0	1.61	2.79	2.2	0
tsr33	SAUSA300s297	2410563	2410648	0	6.54	3.27	223.04	288.64	255.84	1.27814
tsr34	SAUSA300s298	2591031	2591131	0	0	0	24.31	21.03	22.67	0
tsr35	SAUSA300s299	2608046	2608594	0	0	0	3.1	11.51	7.31	0
tsr36	SAUSA300s300	2608119	2608645	0.83	1.06	0.94	32.81	52.64	42.72	2.20037
tsr37	SAUSA300s301	2620284	2620621	0	0.82	0.41	15.87	10.61	13.24	3.09668
tsr38	SAUSA300s302	2664855	2664945	0	0	0	0	0	0	#DIV/0!
tsr39	SAUSA300s303	2811277	2811330	0	0	0	0	2.65	1.32	0
