# Supplementary material for: Reading between the Lines: Utilizing RNA-Seq Data for Global Analysis of sRNAs in Staphylococcus aureus
Source: mSphere. 2020 Jul 29;5(4):e00439-20. doi: 10.1128/mSphere.00439-20 (PMC7392542; doi:10.1128/mSphere.00439-20)
Supplement: DATA SET S5 [file mSphere.00439-20-sd005.xlsx]

## Sheet: 303 sRNAs
Name	Feature ID	Chromosome region start	Chromosome region end	CDM sample 1	CDM sample 2	CDM sample 3	CDM sample 4	CDM sample 5	CDM sample 6	CDM sample 7	CDM sample 8	CDM sample 9	CDM means	SCFM2 sample 1	SCFM2 sample 2	SCFM2 sample 3	SCFM2 sample 4	SCFM2 sample 5	SCFM2 sample 6	SCFM2 sample 7	SCFM2 sample 8	SCFM2 sample 9	SCFM2 means	CF lung sample 1	CF lung sample 2	CF lung sample 3	CF lung sample 4	CF lung sample 5	CF lung sample 6	CF lung sample 7	CF lung sample 8	CF lung sample 9	CF means	CF/CDM	CF/SCFM
T-box riboswitch	SAUSA300s001	12519	12752	1309.92	1711.06	180.72	92.95	132.69	375.39	413.89	361.57	121.97	522.24	133.99	46.11	193.83	35.59	372.53	367.27	486.87	337	368.48	260.19	361.57	219.67	34.72	53.61	96.88	57.88	513.3	61.17	52.05	161.21	0.308689	0.619586
SAM riboswitch	SAUSA300s002	15974	16073	190.54	465.36	197.04	241.1	101.2	66.28	46.08	50.7	16.08	152.71	77.39	30.84	57.59	20.14	9.23	209.66	161.01	12.95	13.64	65.83	15.91	21.33	34.76	53.66	131.24	604.18	132.48	61.26	52.13	122.99	0.805383	1.8683
T-box riboswitch	SAUSA300s003	414526	414786	3010.2	2126	429.81	251.47	465.36	327.72	295.11	640.84	164.95	856.83	48.58	52.25	51.95	66.86	193.83	279.1	388.37	269.14	246.99	177.45	557.03	106.66	34.81	53.71	260.91	144.86	165.36	61.37	52.17	159.65	0.186326	0.89969
Purine riboswitch	SAUSA300s004	436138	436242	377.07	337.79	26.89	38.86	61.54	107.08	157.71	48.41	16.1	130.16	21.89	71.17	26.83	59.54	6.33	87.04	152.67	5.79	6.11	48.6	107.66	21.38	722.57	53.77	126.35	24.7	207.68	61.45	52.25	153.09	1.17617	3.15
ffs	SAUSA300s005	508154	508441	34506.8	32166	37446.3	49562.1	49562.1	14457	18150	30572.7	28972.5	32821.7	263802	149871	205501	263802	65730.4	14457	14457	93877.7	93877.7	129486	16332.1	12603.8	28972.5	21995.6	49562.1	30572.7	34506.8	6590.64	12603.8	23748.9	0.723573	0.183409
ssrA	SAUSA300s006	854459	854818	32166	25574.8	25574.8	24210.4	24210.4	17158	25574.8	13600.7	21995.6	23340.6	37446.3	46219.4	86652.4	76788.2	9000.53	11623.5	9595.21	9595.21	9595.21	32946.2	4050.6	25574.8	3256.92	76788.2	42310.7	42310.7	10025.9	1409.04	4596.12	23369.2	1.00123	0.709314
SAM riboswitch	SAUSA300s007	879100	879234	698.77	819.3	120.39	144.61	154.39	129.72	56.11	119.89	16.13	251.03	52.17	22.36	62.24	18.67	433.53	1711.06	1176.2	304.51	464.07	471.65	680.78	74.04	286.76	53.82	969.26	356.21	493.76	61.54	1474.88	494.56	1.97012	1.04857
TPP riboswitch	SAUSA300s008	1073784	1073912	30572.7	30572.7	3125.86	3410.37	3630.42	34506.8	37446.3	34506.8	46219.4	24887.9	83.26	580.63	159.09	532.23	615.73	633.16	644.33	780.64	664.87	521.55	6953.28	2356.58	49562.1	1254.67	4283.36	2924.68	17158	1866.9	6590.64	10327.8	0.414972	19.8021
T-box riboswitch	SAUSA300s009	1131723	1131947	156.3	181.38	84.8	89.83	42.25	53.19	53.47	95.1	63.11	91.05	84.08	36.53	74.8	21.62	38.38	134.52	242.57	38.8	41.4	79.19	377.93	53.61	173.86	182.13	45.06	162.98	170.3	61.63	52.32	142.2	1.56178	1.79568
T-box riboswitch	SAUSA300s010	1186868	1187063	4440.28	3630.42	179.69	173.26	293.49	1650.82	2022.33	441.73	554.38	1487.38	911.88	345.09	918.54	415.48	401.45	5954.77	7979.6	486.87	542.64	1995.15	825	1281.85	204.86	4283.36	1978.55	695.67	1606.24	455.22	615.73	1327.39	0.892435	0.665308
T-box riboswitch	SAUSA300s011	1389984	1390179	695.67	455.22	947.23	969.26	705.03	218.43	157.25	563.22	410.12	569.05	717.83	491.73	625.57	551.34	1272.25	886.09	752.4	869.82	1215.16	820.24	3410.37	768.08	786.91	1493.84	2765.58	2194.69	1546.95	1309.92	3910.75	2020.79	3.55116	2.46366
T-box riboswitch	SAUSA300s012	1390185	1390390	8.65	21.1	6.87	5.28	34.16	13.18	12.08	26.64	16.14	16.01	26.96	11.57	26.18	12.25	11.12	11.14	25.08	5.5	3.58	14.82	15.94	21.41	34.84	53.89	109.06	133.99	20.67	61.69	52.37	55.99	3.49719	3.778
Lysine riboswitch	SAUSA300s013	1416546	1416722	1012.46	925.59	1022.11	780.64	1100.46	491.73	182.61	2831.64	2496.44	1204.85	569.91	599.59	615.73	370.3	275.77	1150.45	2126	181.8	206.49	677.34	3256.92	192.99	2924.68	53.97	1573.56	1281.85	829.99	500.87	265.82	1208.96	1.00341	1.78486
rnpB	SAUSA300s014	1502012	1502445	9000.53	5954.77	7979.6	9000.53	7571.39	6953.28	7330.36	7571.39	2924.68	7142.95	34506.8	28972.5	32166	42310.7	6953.28	6953.28	6293.42	7571.39	6953.28	19186.7	2301.61	2259.04	1454.39	5243.96	5561.07	4283.36	2496.44	5243.96	5243.96	3787.53	0.530247	0.197404
FMN riboswitch	SAUSA300s015	1542069	1542204	11623.5	7330.36	3768.08	3768.08	3768.08	6293.42	9000.53	12603.8	14457	8068.1	947.23	1150.45	1176.2	1084.12	7330.36	19907.8	24210.4	7330.36	7571.39	7856.47	1834.77	705.03	1866.9	480.58	584.83	257.49	644.33	61.78	1454.39	876.68	0.10866	0.111587
T-box riboswitch	SAUSA300s016	1724788	1724987	864.91	722.57	523.2	416.76	469.16	633.16	370.3	925.59	305.41	581.23	722.57	184.45	798.31	211.14	469.16	1546.95	786.91	480.58	489.34	632.16	607.85	803.78	372.53	3410.37	496.07	396.27	672.3	978.85	52.44	865.61	1.48927	1.36929
Lysine riboswitch	SAUSA300s017	1782255	1782504	164.95	85.31	31.91	11.49	6.55	144.61	92.55	154.7	37.82	81.1	33.34	50.22	32.08	28.58	21.77	166.53	260.91	17.19	18.48	69.9	216.08	50.43	34.89	54.05	73.53	24.72	36.36	61.9	52.51	67.16	0.828113	0.960801
T-box riboswitch	SAUSA300s018	1784564	1784849	1187.91	1454.39	498.63	359.05	380.96	282.25	389.5	489.34	90.15	570.24	367.27	175.9	450.82	144.25	178.28	1454.39	990.07	192.5	169.62	458.12	1309.92	2579.78	918.54	352.55	2126	2022.33	2259.04	326.97	2677.79	1619.21	2.83952	3.53447
T-box riboswitch	SAUSA300s019	1842787	1843007	438.25	500.87	137.04	119.47	107.66	268.32	245.18	256.64	260.91	259.37	249.26	308.94	236.4	279.1	448.39	542.64	357.77	356.21	322.68	344.6	238.43	21.43	34.96	54.1	280.73	310.35	252.63	61.98	52.62	145.25	0.560011	0.421503
FMN riboswitch	SAUSA300s020	1898367	1898533	886.09	1162.99	551.34	680.78	825	292.16	305.41	899.83	1897.74	833.48	292.92	214.69	258.25	149.92	121.38	8394.04	10855.4	256.14	367.27	2323.33	566.41	247.64	34.99	54.16	441.73	529.04	267.43	62.04	52.71	250.68	0.300763	0.107897
SAM riboswitch	SAUSA300s021	1915154	1915287	938.07	711.88	491.73	308.14	284.7	532.23	275.77	860.36	55.88	495.42	498.63	235.14	360.22	297.75	1355.56	1392.15	1409.04	825	899.83	808.15	1116.38	190.93	35.06	201.94	4050.6	2677.79	1624.91	62.13	955.67	1212.82	2.44806	1.50074
RNAIII	SAUSA300s022	2146190	2146741	13600.7	14457	10025.9	9595.21	7979.6	79.45	100.48	39.72	16.16	6210.47	309727	170246	309727	309727	505.52	3410.37	3910.75	493.76	526.23	123141	252.1	130.17	35.13	5954.77	43.8	59.54	1834.77	685.45	2402.82	1266.5	0.20393	0.0102849
TPP riboswitch	SAUSA300s023	2215393	2215496	505.52	611.2	84.08	39.18	78.73	2765.58	1546.95	685.45	42.7	706.6	28.58	32.35	28.14	24.7	195.43	11.17	46.36	193.83	272.59	92.57	762.36	21.47	35.16	54.21	410.12	24.75	569.91	62.24	52.78	221.44	0.313388	2.39214
GlmS ribozyme	SAUSA300s024	2272144	2272418	144.61	156.92	47.2	51.7	36.7	82.76	125.59	99.71	137.04	98.03	201.62	213.24	227.16	139.11	443.62	64.31	216.78	390.68	399.91	255.16	15.95	72.92	35.22	196.39	298.36	153.77	209.66	62.32	52.84	121.94	1.2439	0.477896
SAM riboswitch	SAUSA300s025	2444762	2444869	220.68	228.4	107.08	118.98	109.06	47.29	90.32	233.98	224.02	153.31	83.73	64.63	56.67	39.65	133.49	194.93	315.54	98.18	165.72	128.06	390.68	305.41	695.67	54.27	577.26	1142.02	287.82	62.4	780.64	477.35	3.11363	3.72755
ssrS	SAUSA300s026	1735801	1736040	205501	132008	205501	263802	387622	46219.4	42310.7	46219.4	76788.2	156219	688334	387622	688334	387622	170246	93877.7	170246	263802	105327	328379	30572.7	86652.4	25574.8	105327	149871	205501	205501	7979.6	57646.8	97180.6	0.622079	0.29594
sprA1	SAUSA300s027	1929066	1929274	42.09	87.53	90	55.62	44.26	73.65	42.09	13.4	121.56	63.36	73.43	52.97	82.95	29.71	37.87	146.23	24.82	104.77	146.94	77.74	15.98	21.52	892.87	54.34	70.49	24.78	9.19	62.52	52.89	133.84	2.11237	1.72164
sprA2	SAUSA300s028	2555485	2555685	275.77	326.97	496.07	435.83	443.62	807.52	1064.43	1126.06	1162.99	682.14	340.23	110.5	373.86	90	438.25	489.34	513.3	427.78	509.64	365.88	262.39	283.91	35.25	54.43	82.03	270.99	42.05	435.83	52.97	168.87	0.247559	0.461545
sprB	SAUSA300s029	1945316	1945426	736.67	1215.16	212.21	83.37	121.12	115.46	106.9	87.89	16.18	299.44	44.16	39.46	54.57	22.52	110.5	630.15	194.32	37.47	125.86	139.89	16	21.54	35.28	54.49	82.76	24.82	9.19	62.6	53.02	39.97	0.133483	0.285724
sprC	SAUSA300s030	1957737	1957916	1508.33	879.86	768.08	398.94	513.3	3768.08	1392.15	4440.28	774.76	1604.86	664.87	554.38	677.11	478.11	7979.6	3630.42	2924.68	6590.64	5709.65	3245.49	65.25	21.59	35.32	54.57	864.91	1454.39	9.21	62.65	53.09	291.22	0.181461	0.0897307
sprD	SAUSA300s031	2086359	2086511	4283.36	4440.28	125.18	66.18	54.34	6590.64	6953.28	1508.33	365.64	2709.69	1355.56	4596.12	1524.76	4725.09	1022.11	2496.44	2765.58	1524.76	2074.17	2453.84	659.79	68.37	35.39	54.64	829.99	171.64	611.2	62.75	53.19	282.99	0.104436	0.115325
sprE	SAUSA300s032	2087967	2088133	5954.77	5709.65	2677.79	2158.68	2402.82	1227.39	1834.77	4283.36	1794.81	3116	5030.55	6293.42	3630.42	6953.28	3410.37	7330.36	6953.28	4050.6	3548.41	5244.52	1546.95	248.27	899.83	54.75	1150.45	322.68	1272.25	62.88	726.62	698.3	0.224101	0.133149
sprF1	SAUSA300s033	2090208	2090350	762.36	1368.71	75.1	5.29	6.56	177.3	170.3	175.9	16.2	306.41	210.17	360.22	186.7	345.09	36.89	955.67	566.41	10.5	8.29	297.77	2194.69	879.86	7571.39	54.8	254.09	963.67	947.23	62.96	573.64	1500.26	4.89625	5.03832
sprF3	SAUSA300s034	2265083	2265248	12603.8	7979.6	9000.53	5561.07	6590.64	37446.3	32166	25574.8	3548.41	15607.9	21995.6	5030.55	28972.5	10855.4	14457	25574.8	57646.8	13600.7	10855.4	20998.7	16.02	205.23	11623.5	825	57646.8	65730.4	9.23	1741.24	7571.39	16152.1	1.03487	0.769193
sprF2	SAUSA300s035	1022495	1022611	24210.4	13600.7	30572.7	32166	42310.7	19907.8	30572.7	42310.7	119653	39478.3	25574.8	15541.1	30572.7	30572.7	6293.42	57646.8	34506.8	5954.77	7979.6	23849.2	3768.08	19907.8	34506.8	4596.12	14457	10855.4	4283.36	2449.15	10025.9	11650	0.295098	0.488484
sprF4	SAUSA300s036	1022864	1022979	551.34	592.38	698.77	500.87	752.4	283.17	352.55	1711.06	1606.24	783.2	134.52	75.47	93.82	135.93	26.42	722.57	1001.11	31.48	52.17	252.61	16.04	21.62	332.13	54.85	36.5	24.85	9.25	63.04	53.26	67.95	0.0867594	0.268992
sprG1	SAUSA300s037	2090215	2090524	147.16	158.67	348.67	287.82	359.05	348.67	471.3	819.3	1150.45	454.57	71.58	97.32	80.51	110.71	278.22	672.3	375.39	245.18	323.95	250.57	339.29	379.41	255.42	54.92	1897.74	1978.55	163.6	63.11	53.32	576.15	1.26746	2.29936
sprG3	SAUSA300s038	2265227	2265407	1940.71	2022.33	2301.61	1794.81	2496.44	2022.33	3125.86	7979.6	12603.8	4031.95	892.87	466.94	899.83	480.58	843.47	2356.58	1866.9	1064.43	1606.24	1164.2	16.07	21.65	1606.24	1162.99	1940.71	2158.68	9.27	1052.58	473.56	937.97	0.232634	0.805678
sprG2	SAUSA300s039	1022312	1022553	209.17	265.15	426.06	283.17	370.3	234.58	205.23	308.14	1761.53	451.48	275.77	190.13	339.29	197.42	244.61	170.3	330.22	202.53	317.61	251.99	389.5	146.23	931.61	54.99	101.49	24.89	208.72	63.2	53.41	219.34	0.485824	0.870431
rsaOA	SAUSA300s040	96983	97147	23.52	9.39	6.88	5.33	6.58	23.13	17.52	6.63	16.22	12.8	11.05	16.04	12.6	16.66	96.88	11.19	7.86	44.3	36.58	28.13	16.08	21.7	656.01	55.05	28.23	24.92	9.28	63.26	53.47	103.11	8.05547	3.66548
rsaOB	SAUSA300s041	414423	414526	115.46	151.35	6.9	18.36	70.04	13.14	3.97	6.66	16.24	44.68	1.97	6.2	6.21	14.54	6.41	11.22	92.67	8.81	12.62	17.85	16.1	21.72	35.44	55.13	8.48	24.95	9.3	63.33	53.54	32	0.716204	1.79272
rsaOC	SAUSA300s042	771998	772168	1474.88	2194.69	6.92	20.79	44.65	317.61	308.94	22.81	16.26	489.73	16.3	27.78	21.41	23.13	51.64	1524.76	1254.67	110.71	149.92	353.37	135.1	152.93	35.49	55.23	360.22	24.98	532.23	63.44	503.54	207.02	0.422723	0.585845
rsaOD	SAUSA300s043	1676055	1676207	162.31	276.39	107.37	100.14	101.89	60.85	36.77	184.87	161.95	132.51	127.42	156.92	144.86	151.07	173.52	59.37	94.13	149.39	223.33	142.22	415.48	21.76	35.55	55.3	489.34	25.03	167.92	63.56	53.61	147.51	1.1132	1.0372
rsaOE	SAUSA300s044	1887573	1887773	969.26	963.67	548.97	352.55	399.91	2924.68	1978.55	1573.56	274.3	1109.49	849.93	416.76	722.57	424.14	1866.9	2831.64	3630.42	1680.72	1524.76	1549.76	1215.16	448.39	1162.99	55.36	1297.7	1012.46	864.91	438.25	53.66	727.65	0.655842	0.469524
rsaOF	SAUSA300s045	2029489	2029657	151.07	448.39	98.54	59.03	66.6	146.94	899.83	96.22	16.28	220.32	47.02	48.83	70.87	41.49	152.03	604.18	155.95	159.78	210.58	165.64	438.25	62.04	35.59	55.45	47.2	25.08	23.13	1508.33	53.71	249.87	1.13412	1.50851
rsaOG	SAUSA300s046	2430519	2430663	415.48	762.36	93.33	64.38	120.93	16332.1	14457	5709.65	2356.58	4479.09	57646.8	742.55	57646.8	1392.15	24210.4	30572.7	32166	24210.4	25574.8	28240.3	5030.55	1524.76	505.52	536.22	21995.6	10025.9	19907.8	2022.33	2194.69	7082.59	1.58126	0.250797
RsaA	SAUSA300s047	643049	643189	42310.7	21995.6	7330.36	5243.96	4596.12	42310.7	46219.4	18150	4725.09	21431.3	205501	34506.8	263802	65730.4	263802	132008	119653	205501	263802	172701	534.17	238.43	807.52	272.59	1761.53	717.83	5030.55	2126	4725.09	1801.52	0.0840602	0.0104315
RsaB	SAUSA300s048	1846919	1846974	2.57	3.54	6.93	5.35	6.59	3.99	3.99	6.67	16.3	6.21	2.03	0.32	0.17	0.03	1.35	11.23	7.87	0	0	2.56	16.13	21.77	35.64	55.55	8.49	25.12	9.31	63.64	53.77	32.16	5.17874	12.5625
RsaC	SAUSA300s049	690547	691421	140.83	145.62	45.46	34.29	32.68	83.73	103.91	66.04	37.77	76.7	44.97	184.17	32.43	116.17	489.34	825	849.93	620.04	659.79	424.65	2924.68	4050.6	1508.33	16332.1	3256.92	2356.58	2074.17	2074.17	1866.9	4049.38	52.795	9.53581
RsaD	SAUSA300s050	706640	706817	1454.39	3125.86	990.07	757.51	819.3	129.41	95.8	238.43	16.34	847.46	285.38	133.49	286.76	109.49	36.09	1022.11	1454.39	41.79	125.59	388.34	918.54	323.95	2022.33	55.62	390.68	252.63	1254.67	63.7	695.67	664.2	0.783754	1.71036
RsaE	SAUSA300s051	991407	991568	36.19	46.7	6.94	34.89	6.6	32.94	25.38	15.52	16.36	24.61	21.41	36.89	30.37	29.3	8.99	11.24	31.2	3.2	4.13	19.64	204.86	21.81	35.68	55.71	58.02	25.15	66.34	63.8	53.82	65.02	2.64202	3.31059
RsaF	SAUSA300s052	991568	991619	17.94	18.48	6.95	5.39	6.6	4.02	4.02	6.69	16.39	9.61	2.05	0.36	0.29	11.53	0	11.26	7.89	0	0.32	3.74	16.14	21.84	35.72	55.8	40.3	25.2	9.32	63.9	53.89	35.79	3.72425	9.56952
RsaG	SAUSA300s053	256414	256608	100.48	136.67	45.64	57.23	60.08	222.08	184.17	825	813.76	271.68	305.41	50.28	239.11	95.55	532.23	157.96	72.2	482.9	370.3	256.21	2831.64	6590.64	5243.96	1238.34	2496.44	2579.78	3125.86	1606.24	873.77	2954.08	10.8734	11.5299
RsaH	SAUSA300s054	840456	840580	37446.3	65730.4	5030.55	3125.86	2579.78	3125.86	1368.71	5561.07	1380.72	13927.7	7979.6	1409.04	13600.7	1341.53	3548.41	3910.75	5561.07	2402.82	3010.2	4751.57	892.87	2831.64	577.26	55.88	2194.69	1624.91	8394.04	1200.35	3630.42	2378.01	0.17074	0.500468
RsaJ	SAUSA300s055	2551224	2551302	3125.86	4050.6	1272.25	611.2	1116.38	1493.84	969.26	2126	1297.7	1784.79	105.9	33.14	132.48	65.25	2496.44	1100.46	1150.45	1368.71	1711.06	907.1	18150	10025.9	4440.28	9595.21	1254.67	450.82	263802	1215.16	1126.06	34451.1	19.3026	37.9794
RsaK	SAUSA300s056	223439	223648	113	214.69	6.97	5.4	6.62	360.22	154.39	33.95	105.48	111.19	9.58	9.32	11.99	9.69	10.77	86.72	67.72	9.17	9.19	24.91	57.88	21.87	35.77	55.97	87.53	25.22	30.03	63.98	53.97	48.02	0.431873	1.92774
Sau-13	SAUSA300s057	2771838	2771942	2.6	3.55	6.98	5.42	6.63	4.03	4.03	6.7	16.41	6.26	2.1	0.37	0.3	0.14	0	11.28	7.91	0	0	2.46	16.16	21.89	35.82	56.03	8.5	25.25	9.34	64.07	54.05	32.34	5.16613	13.1463
Sau-19	SAUSA300s058	2609223	2609437	1761.53	1741.24	849.93	413.89	390.68	911.88	1321.04	1309.92	560.53	1028.96	16.24	20.23	22.92	19.74	204.86	752.4	424.14	151.74	227.7	204.44	3010.2	3410.37	2449.15	56.11	6590.64	3630.42	2677.79	64.18	54.1	2438.11	2.36949	11.9258
Sau-24	SAUSA300s059	1241404	1241475	873.77	892.87	6.99	23.29	27.64	2158.68	4725.09	415.48	644.33	1085.35	2.12	33.95	20.59	61.69	387.19	143.2	316.52	412.06	257.49	181.65	448.39	886.09	1041.59	56.18	1437.28	25.3	2402.82	64.25	577.26	771.02	0.710388	4.24454
Sau-27	SAUSA300s060	1299062	1299189	3548.41	2496.44	1297.7	1341.53	1031.43	4440.28	4283.36	1978.55	1142.02	2395.52	2579.78	2677.79	1897.74	4283.36	1041.59	3125.86	2677.79	807.52	892.87	2220.48	1573.56	1041.59	1215.16	1355.56	873.77	340.23	1978.55	615.73	1794.81	1198.77	0.500422	0.53987
Sau-30	SAUSA300s061	2357243	2357422	3910.75	3410.37	321.7	278.22	260.42	5243.96	6293.42	1524.76	352.55	2399.57	864.91	2301.61	1022.11	1897.74	4050.6	6293.42	5954.77	5561.07	4050.6	3555.2	234.58	21.93	35.86	56.26	825	471.3	691.08	64.31	262.39	295.86	0.123297	0.0832189
Sau-31	SAUSA300s062	2356207	2356272	2.64	3.58	7.01	5.46	6.66	4.04	4.04	6.72	16.43	6.29	2.16	0.41	0.32	0.15	0	11.29	7.92	0	0	2.47	16.18	21.96	35.91	56.35	8.52	25.34	9.35	64.38	54.16	32.46	5.16057	13.1417
Sau-50	SAUSA300s063	1529016	1529164	813.76	3.61	2074.17	2579.78	1794.81	4050.6	6590.64	1866.9	1355.56	2347.76	1624.91	7330.36	1978.55	3768.08	560.53	1084.12	911.88	837.66	925.59	2113.52	742.55	566.41	774.76	1940.71	469.16	113.42	9.37	3768.08	3768.08	1350.28	0.575135	0.638877
Sau-53	SAUSA300s064	215443	215659	2.67	15.28	7.02	17.61	6.67	4.07	4.07	6.73	16.45	8.95	2.19	0.43	9.4	0.15	0	11.31	7.94	0	0	3.49	16.2	21.99	35.96	56.42	8.53	25.38	9.39	64.48	54.21	32.5	3.63128	9.31232
Sau-59	SAUSA300s065	1075357	1075485	2.69	3.62	7.04	5.46	60.44	4.1	4.1	6.74	16.48	12.3	2.21	37.02	0.36	0.17	0	11.33	7.96	0	0	6.56	16.22	22.02	36.02	56.53	8.56	25.41	26.37	64.56	54.27	34.44	2.8	5.25
Sau-63	SAUSA300s066	442300	442398	301.39	652.52	381.94	165.72	162.31	261.66	186.26	80.87	43.74	248.49	204.32	37.7	173.86	37.73	311.67	95.8	162.67	352.55	486.87	207.02	1761.53	516.23	36.09	56.6	443.62	25.46	1162.99	64.63	54.34	457.94	1.84289	2.21206
Sau-66	SAUSA300s067	774744	774824	2.71	14.39	7.04	5.47	6.69	4.13	4.13	6.76	16.51	7.54	2.25	0.51	9.8	0.29	0	11.34	7.96	0.96	0.51	3.74	16.24	22.05	36.14	56.67	28.78	25.49	9.4	64.72	54.43	34.88	4.62599	9.3262
Sau-5949	SAUSA300s068	1868109	1868168	615.73	1238.34	110.34	149.39	341.35	171.64	72.61	107.66	16.54	313.73	25.96	17.07	17.78	20.3	5.46	365.64	282.25	8.88	36.36	86.63	16.26	22.09	36.19	56.71	272.59	25.54	9.41	64.8	54.49	62.01	0.197654	0.715803
Sau-5949	SAUSA300s069	2614661	2614720	2.78	3.68	7.05	5.5	6.7	4.14	4.14	6.78	16.56	6.37	2.27	0.53	0.37	0.3	0	11.36	7.98	0	0	2.54	16.28	22.11	36.24	56.78	8.57	25.57	9.43	64.86	54.57	32.71	5.13501	12.878
Sau-5949	SAUSA300s070	1993571	1993619	30.7	32.43	7.08	5.52	6.72	4.18	4.18	6.79	16.58	12.69	2.3	0.6	0.41	0.32	0	11.39	7.99	0	0	2.56	16.3	22.14	36.28	56.87	8.59	25.61	9.44	64.93	54.64	32.76	2.58156	12.7969
Sau-5971	SAUSA300s071	420046	420142	4050.6	3768.08	2579.78	1074.73	1761.53	15541.1	15541.1	6953.28	4596.12	6207.36	2924.68	978.85	5709.65	736.67	7571.39	24210.4	18150	7979.6	8394.04	8517.25	16.34	22.19	17158	2449.15	25574.8	21995.6	9.45	2356.58	15541.1	9458.12	1.52369	1.11047
Sau-6053	SAUSA300s072	1012006	1012173	557.03	308.94	284.7	167.48	250.75	396.27	237.07	244.2	16.6	273.67	368.48	242.57	359.05	153.26	202.53	701.69	557.03	141.71	184.45	323.42	664.87	349.78	427.78	56.93	326.97	493.76	659.79	65.03	54.75	344.41	1.25849	1.0649
Sau-6072	SAUSA300s073	2678991	2679044	2.82	18.05	7.09	5.54	6.73	4.2	4.2	6.81	16.63	8.01	2.34	20.96	0.43	7.96	0	11.42	8	0	1.11	5.8	16.36	22.22	36.32	57	8.61	25.64	9.47	65.17	54.8	32.84	4.09988	5.66207
rsaOI	SAUSA300s074	632858	633107	406.66	344.17	71.67	94.13	78.93	137.04	141.93	1187.91	503.54	329.55	7330.36	4725.09	9595.21	9595.21	5561.07	1741.24	1978.55	3910.75	4440.28	5430.86	4596.12	3910.75	573.64	1524.76	7979.6	7571.39	2831.64	65.25	1606.24	3406.6	10.3371	0.627267
rsaOL	SAUSA300s075	867669	867759	1897.74	2924.68	873.77	589.37	615.73	625.57	486.87	573.64	228.99	979.6	1606.24	931.61	1573.56	1437.28	705.03	1064.43	1297.7	664.87	717.83	1110.95	4725.09	1680.72	1281.85	57.1	6953.28	5709.65	7979.6	65.32	54.85	3167.5	3.23346	2.85116
rsaOO	SAUSA300s076	1030705	1030914	664.87	813.76	2496.44	2402.82	2158.68	1052.58	1227.39	1380.72	201.2	1377.61	580.63	438.25	864.91	489.34	520.53	911.88	1126.06	599.59	516.23	671.94	16.39	22.27	36.36	57.16	79.34	25.67	116.94	65.38	54.92	52.72	0.0382692	0.0784594
rsaOP	SAUSA300s077	1106852	1106984	292.16	507.53	278.22	288.68	186.26	275.07	304.51	412.06	695.67	360.02	1022.11	52.05	1084.12	78.36	849.93	1761.53	1012.46	752.4	905.61	835.4	757.51	22.29	36.43	57.23	394.43	563.22	698.77	65.48	607.85	355.91	0.988584	0.426035
rsaOT	SAUSA300s078	2608637	2608828	70491.2	76788.2	34506.8	37446.3	32166	57646.8	76788.2	57646.8	86652.4	58903.6	49562.1	615.73	46219.4	742.55	119653	205501	132008	105327	119653	86586.8	76788.2	149871	30572.7	34506.8	16332.1	16332.1	119653	65.57	21995.6	51790.7	0.879245	0.598137
rsaOU	SAUSA300s079	2674380	2674473	210.17	318.65	62.04	19.78	6.74	450.82	390.68	140.34	16.65	179.54	19.6	6.6	27.31	0.36	54.75	611.2	51.3	52.78	83.73	100.85	334.65	22.33	1254.67	57.3	59.99	25.71	185.27	65.65	54.99	228.95	1.2752	2.2702
rsaOV	SAUSA300s080	2696303	2696430	2356.58	2831.64	23.76	33.57	18.67	577.26	478.11	212.72	16.66	727.66	135.37	63.26	263.04	73.92	3630.42	5243.96	4596.12	2126	5030.55	2351.4	768.08	199.66	36.5	57.39	523.2	341.35	6590.64	65.72	55.05	959.73	1.31893	0.408153
rsaOX	SAUSA300s081	61851	61972	2.84	3.68	7.11	5.57	6.76	48.83	32.43	6.82	16.68	14.53	2.38	0.64	0.51	0.37	26.57	455.22	8.01	0	0	54.86	16.41	22.36	36.53	57.5	539.45	25.75	9.49	65.81	55.13	92.05	6.33517	1.67791
rsaOX	SAUSA300s082	68545	68661	365.64	381.94	169.28	127.42	49.88	237.86	312.93	656.01	206.49	278.61	187.51	226.36	218.43	113.42	266.64	265.82	656.01	349.78	435.83	302.2	16.43	22.4	36.58	57.59	8.62	372.53	9.51	656.01	55.23	137.21	0.492481	0.454037
Teg22	SAUSA300s083	2346857	2347060	235.14	216.78	111.69	120.55	74.9	307.29	302.26	774.76	1834.77	442.02	163.25	266.64	147.73	332.13	249.87	90.32	46.96	181.38	146.23	180.5	16.45	55.62	36.63	584.83	283.17	180.05	65.72	65.88	55.3	149.29	0.337745	0.827091
Teg27	SAUSA300s084	2499821	2501038	6953.28	6590.64	3256.92	3256.92	2831.64	5561.07	5030.55	5030.55	1238.34	4416.66	473.56	97.69	473.56	81.63	256.14	52.71	93.82	237.86	282.25	227.69	1794.81	427.78	10025.9	6590.64	176.81	131.59	1508.33	309.54	1187.91	2461.48	0.557317	10.8107
Teg32	SAUSA300s085	2765883	2765986	2.92	3.69	7.13	5.6	6.78	4.21	4.21	6.83	16.7	6.45	2.41	0.78	0.53	8.04	1.49	11.43	8.02	2.19	3.27	4.24	16.48	22.44	36.7	57.68	8.64	25.78	9.52	65.97	55.36	33.17	5.14264	7.82311
Teg39	SAUSA300s086	234867	235059	12.49	22.14	59.92	61.26	88.61	13.48	12.56	20.74	30.42	35.73	7.48	7.79	10.01	12.68	47.07	11.46	8.04	46.84	24.26	19.51	62.32	22.48	36.77	843.47	8.65	25.83	21.54	66.04	55.45	126.95	3.55304	6.50692
Teg41	SAUSA300s087	477291	477496	1650.82	2402.82	318.65	225.61	276.39	1074.73	869.82	963.67	637.07	935.51	222.08	402.61	256.14	429.81	377.93	1680.72	2022.33	523.2	484.68	711.05	471.3	493.76	36.84	577.26	5243.96	2765.58	577.26	955.67	1022.11	1349.31	1.44233	1.89763
Teg43	SAUSA300s088	518156	518199	2.95	3.76	7.16	5.61	6.79	4.23	4.23	6.84	16.74	6.48	2.43	0.8	0.6	0.41	0	11.47	8.05	0	0	2.64	16.51	22.52	36.89	57.78	8.67	25.86	9.53	66.12	55.55	33.27	5.13426	12.6023
Teg49	SAUSA300s089	679024	679240	429.81	270.25	478.11	410.12	445.67	270.25	228.99	406.66	172.52	345.82	630.15	365.64	577.26	383.38	183.87	192.99	418.83	218.99	199.66	352.31	16.54	22.55	36.93	57.88	75.8	25.89	99.71	408.3	55.62	88.8	0.256781	0.252051
Teg58	SAUSA300s090	1151065	1151329	244.2	459.45	37.9	24.36	18.43	117.83	136.67	50.78	26.78	124.05	8.84	7.61	10.18	8.7	5.5	112.52	71.07	7.53	11.87	27.09	16.56	22.59	151.35	57.96	310.35	125.86	34.41	829.99	55.71	178.31	1.4374	6.58213
Teg60	SAUSA300s091	1165848	1166064	101.03	148.41	7.18	5.63	14.35	32.77	40.49	32.73	16.77	44.37	13.9	20.17	17.13	18.02	5.09	83.09	24.18	6.62	6.6	21.65	56.26	22.63	36.98	58.02	23.73	253.28	123.16	410.12	55.8	115.55	2.60424	5.33718
Teg105	SAUSA300s092	1324943	1324989	2.97	3.81	7.19	5.64	6.81	4.26	4.26	6.87	16.79	6.51	2.53	0.82	0.64	0.43	0	11.49	8.07	0	0	2.66	16.58	22.65	37.02	58.07	8.69	25.94	9.55	66.18	55.88	33.4	5.13057	12.5564
Teg106	SAUSA300s093	1327790	1327887	23.8	25.54	28.3	5.65	6.82	4.28	12.46	6.88	16.82	14.5	80.14	0.96	104.61	8.38	36.28	11.5	8.09	124.23	96.4	52.29	16.6	22.68	37.06	58.17	199.66	620.04	9.57	66.28	55.97	120.67	8.32207	2.30771
Teg108	SAUSA300s094	1328002	1328103	2677.79	2765.58	2924.68	2765.58	3125.86	1100.46	1409.04	3256.92	2074.17	2455.56	2402.82	563.22	1227.39	611.2	931.61	2259.04	2074.17	1126.06	864.91	1340.05	16.63	22.71	3125.86	143.99	931.61	155.22	9.58	1142.02	813.76	706.82	0.287845	0.527458
Teg116	SAUSA300s095	1608449	1608516	33.39	34.32	58.07	5.69	6.83	16.18	45.64	6.9	16.85	24.87	12.4	10.7	7.45	7.19	1.02	11.52	8.11	0.41	1.29	6.68	16.65	22.73	37.12	58.24	139.11	25.96	9.6	66.34	56.03	47.98	1.92923	7.18263
Teg121	SAUSA300s096	2040941	2040987	2.99	3.83	7.21	5.7	6.84	4.31	4.28	6.92	16.88	6.55	2.57	1.02	0.78	0.51	0	11.53	8.13	0	0	2.73	16.66	22.77	37.17	58.31	8.7	26.01	9.62	66.41	56.11	33.53	5.11908	12.2821
Teg122	SAUSA300s097	2080060	2080112	73.25	254.75	7.22	28.83	6.87	267.43	164.95	61.9	16.91	98.01	58.46	12.29	95.93	0.53	102.6	11.56	8.15	24.38	39.91	39.31	209.17	22.79	37.21	58.36	8.72	26.03	53.32	66.5	56.18	59.81	0.610244	1.5215
Teg123	SAUSA300s098	2120472	2120531	2496.44	2259.04	390.68	326.06	383.38	2074.17	3256.92	2194.69	1272.25	1628.18	677.11	181.1	529.04	175.9	210.17	963.67	509.64	398.94	478.11	458.19	16.68	22.81	37.25	58.46	8.73	26.09	9.63	66.6	56.26	33.61	0.0206427	0.0733538
Teg124	SAUSA300s099	2086587	2086647	7330.36	9595.21	3548.41	4050.6	5030.55	3410.37	1238.34	3548.41	199.31	4216.84	5243.96	1341.53	4725.09	1711.06	8394.04	4440.28	3410.37	6953.28	6590.64	4756.69	10025.9	24210.4	2765.58	4725.09	17158	9595.21	86652.4	2194.69	2356.58	17742.6	4.20757	3.73004
Teg124	SAUSA300s100	895292	895418	5243.96	5561.07	1031.43	742.55	1162.99	963.67	905.61	1437.28	275.07	1924.85	990.07	1031.43	1031.43	1142.02	2831.64	4725.09	4725.09	2765.58	3768.08	2556.71	16.7	22.86	563.22	58.52	72.54	26.12	37446.3	66.68	56.35	4258.81	2.21254	1.66574
Teg125	SAUSA300s101	2211213	2211246	3	3.85	7.24	5.72	6.88	4.33	4.31	6.93	16.92	6.58	2.6	1.11	0.8	0.6	0	11.57	8.16	0	0	2.76	16.74	22.88	37.29	58.6	8.75	26.18	9.65	66.77	56.42	33.7	5.12158	12.2101
Teg127	SAUSA300s102	2528136	2528173	3.04	3.86	7.25	5.73	6.9	4.43	4.33	6.94	16.95	6.6	2.64	1.21	0.82	0.64	0	11.58	8.18	0	0	2.79	16.77	22.92	37.34	58.66	8.76	26.23	9.68	66.86	56.53	33.75	5.11364	12.0968
Teg130	SAUSA300s103	2537566	2537630	3.08	3.89	7.27	5.76	6.92	4.45	4.43	6.95	16.97	6.64	2.67	1.23	0.96	0.78	0	11.6	8.19	0.43	0	2.87	16.79	22.98	37.39	58.74	8.77	26.25	9.69	66.99	56.6	33.8	5.09036	11.777
Teg141	SAUSA300s104	2825507	2825886	51.3	38.35	12.88	27.89	6.93	20.9	16.22	20.92	17.01	23.6	49.67	31.53	59.43	31.25	13.59	26.87	62.52	13.74	23.69	34.7	118.27	23	37.44	58.81	123.16	102.8	143.41	67.07	56.67	81.18	3.43983	2.33948
Teg147	SAUSA300s105	444440	444496	3.13	3.94	7.29	27.08	32.23	18.39	4.45	57.59	17.03	19.01	13.52	1.29	21.65	0.8	0	11.64	8.2	0	0.29	6.38	16.82	23.04	37.47	58.89	8.8	26.29	9.7	67.16	56.71	33.88	1.78222	5.31034
Teg151	SAUSA300s106	1616159	1616295	652.52	955.67	47.45	81.63	37.02	717.83	813.76	254.09	17.04	397.45	21.15	23.19	58.31	29.99	6	680.78	239.83	8.05	9.8	119.68	161.01	131.24	37.54	58.94	96.68	546.34	239.11	67.23	56.78	154.99	0.389961	1.29504
sprA1-AS	SAUSA300s107	1929239	1929299	76.45	65.48	39.95	26.12	77.14	29.89	39.91	159.78	17.07	59.09	13.11	14.49	17.48	0.82	51.7	11.68	8.22	8.7	19.9	16.23	16.85	23.07	5561.07	59.03	8.81	26.35	9.76	67.32	56.87	647.68	10.9609	39.9063
sprA2-AS	SAUSA300s108	2555439	2555489	43.57	31.48	44.36	5.78	34.96	34.89	45.77	97.32	68.65	45.2	2.69	1.35	8.7	0.96	12.62	11.7	8.24	2.6	5.28	6.02	420.3	23.1	748.47	59.09	41.1	26.37	197.04	67.42	56.93	182.2	4.03097	30.2658
sprA3-AS	SAUSA300s109	2653351	2653457	22.22	23.8	26.59	5.79	69.02	41.1	37.9	208.18	17.09	50.19	14.15	1.38	6.13	1.02	8.31	11.72	8.26	0.6	0.64	5.8	206.49	23.13	37.59	59.16	3910.75	5954.77	186.26	67.5	57	1166.96	23.2508	201.2
sprA3	SAUSA300s110	2653103	2653366	21.27	3.95	7.3	5.83	6.94	246.37	127.89	55.55	65.88	60.11	92.8	53.89	70.68	56.87	141.45	275.07	140.34	82.61	139.35	117.01	207.68	23.17	37.66	59.24	82.86	158.67	140.1	67.63	57.1	92.68	1.54184	0.792069
Teg155	SAUSA300s111	2628055	2628157	12.1	12.32	7.31	5.85	6.95	13.21	24.38	6.97	17.11	11.8	9.78	1.45	8.59	8.09	0	90.15	8.28	1.97	1.21	14.39	16.88	23.19	37.7	59.3	8.82	26.42	9.78	67.72	57.16	34.11	2.89068	2.3704
sbrB	SAUSA300s112	1354681	1354791	829.99	443.62	457.33	262.39	244.2	1297.7	731.56	1281.85	17.13	618.42	307.29	170.87	491.73	306.06	798.31	1176.2	1281.85	786.91	656.01	663.91	198.76	380.96	345.09	589.37	135.1	536.22	1380.72	67.81	1215.16	538.8	0.871253	0.811556
sbrC	SAUSA300s113	691375	691666	148.84	77.14	246.37	137.04	292.16	102.6	94.31	362.59	320.84	197.99	149.68	132.17	206.1	133.24	698.77	1508.33	1187.91	905.61	969.26	654.56	938.07	1866.9	792.24	264.46	1794.81	1380.72	1355.56	319.78	557.03	1029.95	5.20203	1.5735
sbrE	SAUSA300s114	1804428	1804616	27.68	16.24	7.33	5.88	6.97	41.79	16.26	21.15	17.16	17.83	32.26	21.19	29.47	28.41	11.05	11.74	8.29	7.13	6.69	17.36	120.39	23.23	37.73	59.37	17.6	26.47	44.36	67.93	57.23	50.48	2.83118	2.90783
artR	SAUSA300s115	2252017	2252362	101.35	181.8	72.84	51.15	62.52	160.52	161.01	193.42	69.53	117.13	364.6	65.88	408.3	65.81	573.64	268.32	249.87	554.38	652.52	355.92	98.33	42.48	121.97	59.43	69.37	81.53	75.56	68.01	57.3	74.89	0.639375	0.210412
ssr7	SAUSA300s116	2580336	2580514	166.11	129.41	317.61	252.1	242.57	76.29	147.73	408.3	90.32	203.38	149.39	68.55	131.02	67.23	175.41	110.34	148.84	131.75	183.4	129.55	860.36	60.14	2259.04	59.54	2022.33	1297.7	292.16	493.76	1238.34	953.71	4.6893	7.36171
ssr8	SAUSA300s117	268232	268533	12.23	9.87	21.05	5.9	6.98	29.71	12.19	19.96	76.04	21.55	17.52	11.33	21.76	6.08	33.08	31.56	32.84	15.52	22.92	21.4	44.72	94.13	37.77	59.62	29.99	188.77	139.35	68.11	57.39	79.98	3.71137	3.73738
ssr16	SAUSA300s118	1370986	1371258	45.3	82.76	47.51	36.14	64.8	46.78	45.41	26.74	17.19	45.85	171.64	151.07	159.45	119.89	72.61	311.67	333.19	108.05	124.41	172.44	2765.58	1272.25	284.7	59.72	87.37	26.52	280.73	68.19	595.66	604.52	13.1847	3.50568
ssr24	SAUSA300s119	1652722	1652955	1978.55	1573.56	1454.39	1254.67	1624.91	2449.15	1940.71	7330.36	5709.65	2812.88	9000.53	2259.04	7330.36	2259.04	1741.24	5561.07	4283.36	1254.67	1761.53	3938.98	5954.77	5954.77	4283.36	813.76	9000.53	9000.53	9595.21	1546.95	3125.86	5475.08	1.94643	1.38997
ssr28	SAUSA300s120	1765103	1765467	294.09	262.39	73.65	44.5	58.52	250.75	204.86	205.23	60.14	161.57	90.65	91.79	99.56	105.14	592.38	509.64	580.63	611.2	604.18	365.02	480.58	342.56	726.62	459.45	695.67	680.78	546.34	625.57	672.3	581.1	3.59658	1.59197
ssr29	SAUSA300s121	1831111	1831332	1084.12	1001.11	60.44	27.31	20.42	2831.64	2677.79	475.79	183.4	929.11	60.85	187.51	58.89	131.41	918.54	1897.74	1606.24	1238.34	1116.38	801.77	2579.78	3630.42	819.3	19907.8	860.36	246.37	1437.28	2301.61	1897.74	3742.29	4.02782	4.66754
ssr39	SAUSA300s122	2371400	2371538	1524.76	1624.91	252.1	195.95	184.45	1606.24	1794.81	482.9	54.57	857.85	233.98	695.67	175.41	448.39	6590.64	990.07	938.07	8394.04	6293.42	2751.08	879.86	607.85	2074.17	792.24	664.87	319.78	1409.04	68.29	911.88	858.66	1.00094	0.312117
ssr40	SAUSA300s123	2379615	2379860	69.02	96.07	16.26	30.58	69.37	90.65	65.81	139.62	116.17	77.06	109.21	134.52	79.45	127.42	31.97	11.75	8.31	37.21	21.02	62.32	16.91	23.26	37.82	59.78	54.99	43.36	45.14	68.37	1031.43	153.45	1.99131	2.46229
ssr44	SAUSA300s124	2745778	2745930	114.21	148.1	44.02	42.34	26.37	88.9	49.82	63.98	17.22	66.11	17.43	13.64	8.62	20.59	6.6	11.77	8.33	7.29	9.37	11.52	276.39	23.29	260.42	59.85	156.61	26.54	331.27	68.43	57.5	140.03	2.11814	12.1554
ssr47	SAUSA300s125	589200	589293	3.2	12.91	7.34	5.93	22.86	37.7	69.09	21.41	17.24	21.96	60.52	53.02	68.29	55.55	82.03	11.79	105.34	129.72	101.89	74.24	16.92	100.48	37.87	59.92	175.9	526.23	33.05	68.55	57.59	119.61	5.44672	1.61113
ssr51	SAUSA300s126	787146	787216	3.24	15.45	7.36	23.4	6.99	4.47	4.47	6.98	17.27	9.96	2.71	1.49	1.02	1.11	2.03	11.82	8.34	1.35	0.15	3.34	16.95	356.21	37.9	59.99	107.08	150.83	9.8	68.65	57.68	96.12	9.6506	28.7784
ssr54	SAUSA300s127	849566	849675	656.01	969.26	180.32	109.21	263.04	73.83	107.81	102.6	17.29	275.49	188.17	180.32	283.17	233.22	580.63	1074.73	691.08	448.39	569.91	472.18	103.51	23.31	37.93	60.08	195.43	542.64	584.83	695.67	57.78	255.69	0.928128	0.54151
ssr63	SAUSA300s128	897441	897752	42.14	30.49	61.78	52.84	46.84	14.93	14.32	15.73	74.21	39.25	31.65	34.99	33.26	29.81	11.17	11.84	8.36	11.13	9.1	20.15	43.74	91.48	37.99	60.14	8.83	26.57	30.49	68.73	57.88	47.32	1.20561	2.34839
ssr68	SAUSA300s129	1166071	1167551	146.6	150.83	54.21	38.54	34.32	138.31	141.07	50.95	17.33	85.79	19.67	32.31	22.09	29.38	41.62	84.97	61.03	41.35	35.49	40.88	33.14	23.34	69.22	146.6	33.3	51.57	81.63	68.84	57.96	62.84	0.732486	1.53718
ssr69	SAUSA300s130	2353454	2353597	201.2	242.57	7.37	38.1	27.45	241.82	181.8	56.87	17.35	112.72	40.05	62.96	35.86	39.23	241.1	62.6	33.92	184.45	164.57	96.08	76.72	70.68	38.06	864.91	212.21	334.65	156.61	68.91	58.02	208.98	1.85397	2.17506
ssr82	SAUSA300s131	2235888	2236052	2579.78	2579.78	620.04	526.23	452.51	7330.36	5954.77	1100.46	368.48	2390.27	190.93	421.79	294.09	404.47	3125.86	2126	1761.53	4283.36	3256.92	1762.77	1409.04	1437.28	659.79	899.83	3410.37	3256.92	2924.68	873.77	1680.72	1839.15	0.769432	1.04333
ssr87	SAUSA300s132	583462	583571	5030.55	3548.41	1150.45	1454.39	1940.71	21995.6	17158	10855.4	25574.8	9856.47	938.07	2356.58	595.66	2831.64	42310.7	37446.3	37446.3	28972.5	34506.8	20822.7	12603.8	76788.2	7330.36	65730.4	86652.4	34506.8	70491.2	7571.39	65730.4	47489.5	4.8181	2.28066
ssr88	SAUSA300s133	1084362	1084556	280.73	265.82	66.6	18.98	55.97	205.23	171.36	58.07	17.38	126.68	70.49	64.25	69.84	72.71	114.8	503.54	546.34	140.34	144.25	191.84	16.97	137.04	38.1	518.99	286.76	64.56	633.16	69.02	58.07	202.52	1.59867	1.05567
ssr95	SAUSA300s134	1281307	1281416	478.11	520.53	7.38	77.81	7.01	925.59	408.3	187.09	17.41	292.14	33.61	67.72	53.26	72.31	459.45	637.07	496.07	607.85	473.56	322.32	202.53	158.4	664.87	60.24	955.67	102.39	257.49	69.09	408.3	319.89	1.09499	0.992461
ssr100	SAUSA300s135	2830096	2830443	3.27	20.27	30.97	46.11	15.83	132.17	185.93	105.9	134.52	74.99	443.62	20.27	551.34	28.5	99.93	424.14	201.2	127.89	124.02	224.54	97.06	151.07	38.14	60.33	230.38	26.59	383.38	69.15	58.17	123.81	1.65102	0.551394
ssr105	SAUSA300s136	1084070	1084374	136.47	125.59	142.35	92.38	121.38	95.8	117.56	95.93	17.42	104.99	63.7	60.14	69.47	50.78	112.83	169.28	155.22	266.64	237.07	131.68	2158.68	604.18	1116.38	60.44	573.64	424.14	332.13	69.22	58.24	599.67	5.71169	4.55399
ssr113	SAUSA300s137	1630805	1630942	445.67	337	255.42	383.38	486.87	611.2	387.19	786.91	273.42	440.79	669.54	155.22	340.23	198.76	252.1	2579.78	2158.68	137.04	258.79	750.02	17.01	23.36	38.2	60.52	8.84	26.64	9.87	69.3	58.31	34.67	0.0786542	0.0462254
ssr116	SAUSA300s138	787146	787216	3.36	23.98	36.24	5.95	7.02	4.49	4.49	6.99	17.43	12.22	2.78	1.52	1.11	1.21	0	11.87	8.38	0.37	2.16	3.27	17.03	471.3	38.25	60.6	79.13	280.73	9.91	69.37	58.36	120.52	9.86252	36.8563
ssr120	SAUSA300s139	1756307	1756465	203.59	193.42	20.27	14.61	46.36	179.69	174.8	52.37	17.45	100.28	28.14	60.85	24.38	58.81	330.22	786.91	241.82	344.17	292.92	240.91	3630.42	42310.7	711.88	25574.8	1409.04	768.08	32166	69.47	2449.15	12121.1	120.872	50.3136
ssr128	SAUSA300s140	636401	636794	252.63	389.5	23.36	53.66	15.22	89.08	142.62	80.38	50.11	121.84	264.46	40.6	438.25	49.34	742.55	1624.91	1100.46	757.51	748.47	640.73	3548.41	1606.24	2579.78	551.34	3768.08	2301.61	7571.39	249.87	717.83	2543.84	20.8785	3.97022
ssr153	SAUSA300s141	2388142	2388201	3.38	27.23	7.4	5.97	7.04	68.91	40.39	7.01	17.48	20.53	2.82	1.56	1.21	7.66	3.76	11.9	79.26	5.29	13.23	14.08	17.04	23.4	38.29	60.69	8.86	26.67	46.7	69.53	58.46	38.85	1.89235	2.75923
ssr155	SAUSA300s142	585394	585514	416.76	560.53	40	6	7.04	201.2	259.69	18.05	17.5	169.64	44.21	37.82	48.64	42.14	308.94	546.34	427.78	307.29	321.7	231.65	17.07	23.43	38.35	60.77	92.95	412.06	798.31	69.63	58.52	174.56	1.029	0.753551
ssr158	SAUSA300s143	1412591	1413049	10.19	20.79	47.14	45.77	29.3	9.05	7.22	12.77	28.41	23.41	16.51	5.18	11.75	12.2	73.25	23.31	8.39	81.63	96.22	36.49	17.09	23.46	95.41	60.85	16.24	26.71	88.31	69.71	58.6	50.71	2.16617	1.3897
sprG4	SAUSA300s144	1022569	1022938	32.31	14.93	57.96	70.96	97.18	63.44	45.58	137.32	218.43	82.01	7.59	10.64	10.96	14.32	7.04	11.92	64.56	5.88	5.23	15.35	17.11	23.5	220.24	60.95	39.37	26.74	27.08	69.84	58.66	60.39	0.736374	3.9342
Teg51	SAUSA300s145	793275	793631	200.09	412.06	19.01	16.79	7.05	19.55	25.15	14.63	17.52	81.32	25.83	49.19	35.32	59.03	2.34	27.59	131.75	4.78	4.58	37.82	65.48	23.52	38.38	61.03	160.52	26.78	270.25	69.94	58.74	86.07	1.05841	2.27578
Teg45	SAUSA300s146	576096	576386	604.18	669.54	237.07	146.23	233.98	513.3	337	1680.72	1409.04	647.9	774.76	236.4	768.08	225.61	685.45	869.82	947.23	529.04	529.04	618.38	489.34	204.32	38.43	61.08	327.72	580.63	377.93	70.04	445.67	288.35	0.445053	0.466299
Teg69	SAUSA300s147	1739245	1739574	441.73	491.73	51.03	57.3	74.56	233.98	220.24	496.07	47.86	234.94	175.13	275.07	188.17	214.69	356.21	404.47	672.3	377.93	383.38	338.6	672.3	484.68	38.49	61.17	566.41	899.83	792.24	516.23	742.55	530.43	2.25773	1.56654
Teg23	SAUSA300s148	2416109	2416409	786.91	648.74	963.67	630.15	509.64	918.54	757.51	1176.2	443.62	759.44	4283.36	1606.24	4596.12	1940.71	1126.06	1650.82	1493.84	1116.38	1309.92	2124.83	421.79	246.37	864.91	61.26	294.09	76.04	1741.24	742.55	58.81	500.78	0.659407	0.23568
Teg26	SAUSA300s149	2490247	2490433	287.82	288.68	418.83	404.47	496.07	326.06	229.71	335.61	71.77	317.67	1215.16	200.09	1321.04	239.83	526.23	349.78	389.5	491.73	445.67	575.45	17.13	58.36	38.54	61.37	89.46	496.07	33.08	70.15	58.89	102.56	0.322851	0.178226
Teg48	SAUSA300s150	678876	679003	1116.38	1022.11	656.01	518.99	577.26	1084.12	637.07	529.04	17.55	684.28	1897.74	1454.39	2259.04	1493.84	752.4	1215.16	955.67	637.07	677.11	1260.27	88.31	23.56	38.59	61.45	145.14	26.83	175.13	70.25	58.94	76.46	0.111738	0.0606695
Teg134	SAUSA300s151	2714459	2714554	1409.04	1392.15	11623.5	16332.1	10855.4	82.44	55.3	118.45	17.58	4653.99	164.25	196.39	164.25	257.49	1.56	99.14	102.39	2.92	5.95	110.48	17.16	23.59	38.64	61.54	554.38	65.25	32.49	70.33	59.03	102.49	0.022022	0.927679
Teg13	SAUSA300s152	2080106	2080339	20.76	30.58	147.43	164.03	145.98	17.83	33.95	68.91	97.32	80.76	134.78	21.02	98.94	27.68	180.05	128.31	22.92	157.71	254.09	113.94	53.26	314.71	38.68	61.63	207	213.67	161.64	70.42	59.09	131.12	1.62358	1.15078
Teg16	SAUSA300s153	2164565	2164789	19907.8	18150	5243.96	5709.65	6953.28	905.61	592.38	9595.21	17158	9357.31	955.67	698.77	1309.92	680.78	450.82	4596.12	3768.08	402.61	469.16	1481.32	1978.55	120.17	339.29	61.69	2677.79	1794.81	3010.2	70.49	1176.2	1247.69	0.133339	0.842283
Teg103	SAUSA300s154	1203736	1203922	194.32	144.61	29.38	46.18	42.34	136.19	113.42	44.41	118.98	96.65	21.54	37.87	47.72	39.72	23.87	49.34	51.37	45.23	97.83	46.05	518.99	142.62	219.67	61.78	140.83	65.65	397.48	70.56	464.07	231.3	2.39317	5.0228
Teg15as	SAUSA300s155	112882	115708	16.18	16.1	40.73	39.06	47.6	13.25	19.99	17.52	17.6	25.34	20.9	14.96	17.22	15.1	22.55	20.56	8.41	22.52	27.14	18.82	22.33	23.62	52.71	61.9	22.98	26.87	18.67	70.68	59.16	39.88	1.5738	2.11902
Teg16as	SAUSA300s156	120429	120710	70.56	37.99	70.96	98.72	53.77	65.03	71.17	36.43	17.61	58.03	8.5	27.59	40.44	20.92	2.78	33.3	19.74	6.95	4.97	18.35	120.93	154.39	38.75	121.12	170.3	211.66	161.01	70.79	59.24	123.13	2.12183	6.71008
Teg17as	SAUSA300s157	187146	187254	3.41	3.97	7.42	6.02	7.08	4.5	4.5	7.02	17.64	6.84	2.84	1.57	1.23	1.23	0	11.94	8.42	0	0	3.03	17.19	23.66	38.8	61.98	8.88	26.89	9.94	70.87	59.3	35.28	5.15789	11.6436
Teg18as	SAUSA300s158	368886	369751	25.41	34.66	7.43	6.04	7.09	42.2	50.78	7.04	17.66	22.03	70.15	56.53	58.24	47.94	66.18	24.21	38.59	54.05	47.94	51.54	17.22	23.69	38.86	62.04	32.59	26.94	9.96	70.96	59.37	37.96	1.7231	0.736515
Teg19as	SAUSA300s159	480352	482827	44.83	30.3	14	29.81	23.1	62.4	61.63	73.53	17.69	39.7	40.44	31.15	48.3	30.45	83.95	34.04	44.45	101.89	85.43	55.57	85.31	50.7	103.91	62.13	56.53	35.68	60.85	267.43	59.43	86.89	2.18866	1.56361
Teg20as	SAUSA300s160	726209	727309	780.64	947.23	573.64	391.92	441.73	274.3	396.27	705.03	239.11	527.76	200.73	276.39	208.18	377.07	233.22	1355.56	1524.76	275.07	314.71	529.52	1866.9	270.99	1392.15	174.43	580.63	726.62	1215.16	71.07	117.2	712.79	1.35059	1.34611
Teg23as	SAUSA300s161	2154001	2154084	3.43	13.82	7.45	6.04	7.11	4.51	4.51	23.19	17.72	9.76	2.92	1.63	1.29	1.29	0	11.97	8.44	0	0	3.06	17.24	23.73	38.93	62.24	8.89	26.96	9.98	71.17	59.54	35.41	3.62807	11.5719
Teg25as	SAUSA300s162	2533646	2533893	3.5	3.99	7.47	6.07	7.13	4.53	4.53	7.04	17.75	6.89	2.95	1.67	1.35	1.35	0	11.99	8.45	0	0	3.08	137.62	260.91	161.01	62.32	8.9	27.01	9.99	1022.11	59.62	194.39	28.2134	63.1136
Teg28as	SAUSA300s163	2801659	2801817	14.19	9.53	20.3	14.63	25.61	4.55	17.91	52.44	65.72	24.99	2.97	1.68	1.38	1.38	5.57	12	8.46	0	0.78	3.8	71.36	23.76	38.97	62.4	8.92	27.06	37.87	71.28	59.72	44.59	1.78431	11.7342
Teg36as	SAUSA300s164	2415116	2416067	254.75	371.26	24.89	6.08	31.37	493.76	546.34	76.97	17.78	202.58	69.94	137.32	86.55	161.95	107.37	607.85	443.62	130.47	148.57	210.4	256.14	551.34	1437.28	62.52	532.23	825	955.67	71.36	691.08	598.07	2.95227	2.84254
Teg38as	SAUSA300s165	418051	418157	3.51	4.02	7.48	6.11	7.16	4.58	4.55	7.05	17.81	6.92	2.99	1.72	1.45	1.45	0	12.02	8.48	0	0	3.12	17.27	23.8	39.06	62.6	8.93	27.08	10.01	71.48	59.78	35.56	5.13873	11.3974
Teg40as	SAUSA300s166	870082	870381	10.32	54.21	7.49	6.12	7.18	4.62	4.58	7.08	17.83	13.27	3	16.41	7.05	6.84	2.92	12.03	8.49	0	0.03	6.31	17.29	23.83	873.77	62.65	24.82	27.14	10.03	71.58	59.85	130.11	9.80482	20.6197
Sau-46	SAUSA300s167	1212971	1213063	539.45	542.64	1794.81	1524.76	1680.72	420.3	569.91	947.23	402.61	935.83	5954.77	319.78	6590.64	701.69	640.84	625.57	438.25	536.22	507.53	1812.81	230.38	23.87	39.11	62.75	344.17	532.23	251.47	71.67	59.92	179.51	0.191819	0.0990231
Sau-76	SAUSA300s168	643211	643332	379.41	418.83	297.75	203.59	271.79	309.54	223.33	1392.15	129.41	402.87	518.99	569.91	886.09	955.67	353.96	169.62	226.36	334.65	372.53	487.53	93.08	415.48	316.52	62.88	123.45	27.18	293.49	71.77	59.99	162.65	0.403728	0.33362
Sau-85	SAUSA300s169	1332225	1332383	10.03	4.03	7.51	6.13	7.19	4.68	17.94	7.09	17.86	9.16	11.33	8.41	15.1	6.69	3.38	12.05	8.5	1.57	2.6	7.74	17.33	23.9	39.18	62.96	8.94	27.23	10.04	71.91	60.08	35.73	3.90066	4.61628
Sau-6041	SAUSA300s170	1297301	1297371	22.36	54.99	131.24	129.9	81.91	4.7	4.62	7.11	17.88	50.52	12.16	1.76	13.71	1.49	5.78	12.08	8.52	15.91	11.64	9.23	17.35	23.95	39.23	63.04	31.6	27.26	10.06	71.99	60.14	38.29	0.757918	4.14843
Sau-6569	SAUSA300s171	282759	282897	3410.37	4725.09	341.35	190.13	173.52	26.37	10.65	7.13	17.91	989.17	12.27	5.6	16.08	5.28	2.05	147.73	68.19	3.86	4.45	29.5	159.09	129.9	39.28	63.11	80.14	27.31	990.07	72.08	60.24	180.14	0.182112	6.10644
Sau-6817	SAUSA300s172	14294	14447	3.54	4.04	20.85	6.17	41.54	4.71	4.68	24.53	17.94	14.22	14.63	8.53	11.72	6.76	1.91	130.79	8.53	2.41	7.02	21.37	17.38	23.98	39.32	63.2	8.95	27.34	24.12	72.2	60.33	37.42	2.6315	1.75105
Sau-15	SAUSA300s173	839325	840317	32.26	76.72	37.73	47.79	58.89	152.41	28.3	101.35	17.96	61.49	132.17	28.7	133.72	27.01	71.67	29.18	8.56	38.97	22.36	54.71	17.41	24.02	39.37	63.26	8.97	27.39	10.07	72.31	60.44	35.91	0.583997	0.65637
Sau-17	SAUSA300s174	1456810	1488076	5.29	5.78	8.67	7.08	8.28	6.59	6.34	9.34	21.19	8.73	7.25	5.04	6.62	4.58	4.43	13.74	9.8	4.9	4.5	6.76	21.05	24.06	48.83	83.26	10.81	34.04	11.64	72.4	77.39	42.61	4.88087	6.30325
Sau-23	SAUSA300s175	2315192	2317297	60.33	61.03	7.53	17.01	7.21	27.93	31.25	38.68	65.81	35.2	30.13	25.64	23.1	23.31	8.16	12.1	8.57	7.11	9.58	16.41	17.42	24.09	39.42	63.33	41.04	27.45	65.97	72.48	60.52	45.75	1.29972	2.78793
Sau-26	SAUSA300s176	407229	414374	16.68	19.94	28.01	33.14	29.43	8.95	6.38	9.57	17.99	18.9	10.17	10.25	9.51	11.29	15.3	14	8.59	17.04	16.56	12.52	17.43	24.12	39.46	63.44	8.98	39.06	11.75	72.54	60.6	37.49	1.9836	2.99441
Sau-29	SAUSA300s177	340353	340817	20.02	20.65	7.55	19.8	7.22	13.64	18.26	21.47	18.02	16.29	37.29	74.04	70.49	79.79	21.65	128.96	8.61	51.75	23.56	55.13	17.45	24.15	39.5	63.56	8.99	27.5	38.1	72.61	60.69	39.17	2.40454	0.710502
Sau-34	SAUSA300s178	2766208	2769004	11.77	11.68	12.49	16.6	12.35	4.74	9.25	7.16	18.05	11.57	3.04	9.68	1.49	1.52	16.74	12.12	8.62	15.1	17.81	9.57	17.48	24.18	39.57	63.64	9	27.52	10.08	72.71	60.77	36.11	3.121	3.77325
Sau-37	SAUSA300s179	2791629	2792195	3.55	4.07	11.34	6.2	7.24	4.76	4.7	7.18	66.99	12.89	3.08	1.83	1.52	1.56	0	12.14	13.47	0	0	3.73	17.5	35.91	39.65	63.7	9.02	27.55	17.94	72.84	60.85	38.33	2.97362	10.2761
Sau-39	SAUSA300s180	2730509	2731084	3.58	33.39	25.46	6.21	7.25	53.41	19.96	7.19	18.07	19.39	37.06	36.02	47.14	31.56	28.23	12.16	49.56	13.54	21.43	30.74	17.52	24.21	39.72	63.8	22.65	27.59	53.09	72.92	60.95	42.5	2.19185	1.38256
Sau-72	SAUSA300s181	1390365	1393426	7.13	4.1	12.79	16.82	16.04	6.62	8.05	11.31	18.11	11.22	9.7	6.67	11.47	6.56	8.24	17.69	14.35	8.83	8.24	10.2	17.55	24.23	39.77	63.9	9.03	27.64	11.87	73.04	61.03	36.45	3.24866	3.57353
Sau-6079	SAUSA300s182	461303	462824	3.61	4.13	7.56	6.23	7.27	11.74	18.64	7.21	18.12	9.39	3.13	9.69	1.56	6.78	1.83	12.19	8.64	2.71	1.57	5.34	17.58	24.26	39.8	63.98	34.56	27.68	16.07	73.13	61.08	39.79	4.23749	7.45131
Sau-6297	SAUSA300s183	1163730	1165428	17.45	11.23	12.32	30.18	26.03	4.78	4.71	40.94	30.67	19.81	24.28	22.77	24.21	22.68	7.86	12.2	8.65	13.02	13.37	16.56	46.46	75.91	39.86	64.07	22.92	27.72	29.43	73.25	61.17	48.98	2.47249	2.95773
Sau-6307	SAUSA300s184	2480855	2482978	12.4	21.15	14.18	21.15	7.29	22.4	26.29	14.04	18.15	17.45	14.49	15.77	16.22	15.54	12.12	15.75	8.67	10.48	14.24	13.7	17.6	24.28	39.91	64.18	13.38	49.82	10.1	73.35	61.26	39.32	2.2533	2.87007
Sau-6372	SAUSA300s185	97265	97593	410.12	410.12	193.83	143.2	123.45	352.55	348.67	742.55	455.22	353.3	291.31	141.07	287.82	170.6	359.05	1200.35	1573.56	459.45	410.12	543.7	17.61	24.32	128.02	64.25	43.26	84.66	23.36	73.43	61.37	57.81	0.163629	0.106327
Sau-6402	SAUSA300s186	241412	243338	11.79	9.98	21.41	17.78	21.7	7.31	11.29	7.22	21.89	14.49	8.02	8.04	7.64	8.81	53.89	12.21	12.95	66.77	69.71	27.56	42.54	34.61	39.95	64.31	10.39	27.75	23.73	73.53	61.45	42.03	2.90062	1.52504
Sau-6405	SAUSA300s187	1603546	1604720	22.65	18.43	14.66	11.82	23.19	25.08	12.38	40.87	39.32	23.16	26.29	28.5	22.22	25.12	15.39	38.64	26.09	12.66	10.51	22.83	68.43	82.61	40	91.65	16.04	27.78	39.28	73.65	61.54	55.67	2.40371	2.43846
Sau-6416	SAUSA300s188	2699554	2700080	3.62	4.14	7.59	6.25	7.3	19.2	24.82	38.75	18.18	14.43	43.49	16	27.68	25.75	1.94	21.27	71.28	4.82	3.68	23.99	48.46	75.47	40.05	64.38	30.09	27.82	10.12	73.75	61.63	47.97	3.32432	1.99958
Sau-6454	SAUSA300s189	272435	277065	4.68	6.42	8.64	7.25	8.29	7.49	8.9	39.91	78.2	18.87	57.96	3.94	63.11	4.76	11.49	12.23	8.69	7.96	7.08	19.69	17.64	24.36	40.12	64.48	13.06	27.85	10.13	73.83	61.69	37.02	1.96184	1.88014
Sau-6515	SAUSA300s190	1980758	1982843	42.64	53.61	70.49	54.21	55.62	22.05	22.77	33.05	59.78	46.02	25.34	23.76	24.82	25.15	19.71	35.32	14.18	15.02	17.09	22.27	74.56	33.61	348.67	64.56	47.29	44.41	64.8	73.92	61.78	90.4	1.96436	4.05927
Sau-6524	SAUSA300s191	1120084	1121312	32.59	32.8	7.59	6.28	7.31	22.27	25.83	22.48	18.21	19.49	20.85	17.81	14.19	15.39	12.1	12.25	42.97	12.03	15.39	18.11	17.66	24.38	40.15	64.63	43.11	27.89	81.43	74.04	61.9	48.36	2.48127	2.67035
Sau-6527	SAUSA300s192	166731	167808	9.17	4.18	43.89	33.34	38.38	4.8	4.74	32.84	21.65	21.44	18.02	12.2	11.17	8.5	8.56	12.27	8.7	6.6	4.03	10.01	17.69	24.43	40.21	64.72	16.66	27.93	10.16	74.12	61.98	37.54	1.75093	3.75025
Sau-6667	SAUSA300s193	636767	637192	3.68	10.17	7.61	6.29	7.33	11.09	13.43	7.24	18.23	9.45	13	12.1	8.99	14.66	3.41	24.5	24.38	3.95	3.85	12.09	17.72	24.47	40.25	64.8	9.04	27.98	20.27	74.21	62.04	37.86	4.00635	3.13151
Sau-6733	SAUSA300s194	370756	371891	3.68	6.28	9.15	6.33	9.98	4.82	6.04	62.6	105.14	23.78	10.25	4.49	4.88	1.57	0	12.29	19.63	0	0	5.9	17.75	24.5	80.14	64.86	10.64	28.01	16.08	74.34	62.13	42.05	1.76829	7.12712
Sau-6745	SAUSA300s195	2713518	2714477	7.3	4.2	7.62	34.16	7.34	4.84	6.25	7.25	18.26	10.8	3.2	1.86	2.64	1.63	3.24	12.31	8.72	1.76	2.25	4.18	17.78	24.53	40.3	64.93	9.05	28.04	10.17	74.45	62.24	36.83	3.41019	8.811
Sau-6751	SAUSA300s196	1030119	1030692	12.53	10.08	7.64	8.61	9.94	15.6	4.76	7.27	18.29	10.52	16	16.63	7.99	10.37	4.13	12.32	19.55	1.23	3.04	10.14	17.81	24.57	40.35	65.03	9.07	28.07	14.15	74.56	62.32	37.33	3.54848	3.68146
Sau-6769	SAUSA300s197	868892	869320	3.69	10.12	7.66	17.81	10.79	9.27	8.94	7.29	18.32	10.43	8.45	7.87	7.25	5.09	3.27	12.35	8.73	2.34	2.05	6.38	17.83	24.6	40.39	65.17	9.08	28.14	25.08	74.71	62.4	38.6	3.70086	6.05016
Sau-6912	SAUSA300s198	695852	696517	12.54	4.21	28.83	75.47	122.68	4.86	4.78	83.26	28.7	40.59	3.24	1.91	1.57	1.67	0	41.1	8.75	0.78	0	6.56	17.86	24.63	40.44	151.07	9.09	28.19	10.18	74.8	62.52	46.53	1.14634	7.09299
Sau-6931	SAUSA300s199	292982	294170	16.91	14.43	34.89	18.67	28.98	20.83	22.19	13.74	49.82	24.5	12.2	11.9	15.6	10.65	27.23	19.87	22.48	63.04	56.42	26.6	37.25	45.34	56.53	65.25	20.9	28.23	57.3	74.9	62.6	49.81	2.03306	1.87256
Sau-81	SAUSA300s200	870084	870734	188.77	161.64	433.53	270.25	267.43	385.15	496.07	433.53	237.86	319.36	563.22	211.14	825	207	315.54	250.75	296.82	237.07	280.03	354.06	181.8	147.73	183.4	137.32	14	28.26	157.71	75.03	161.95	120.8	0.378257	0.341185
Sau-6054	SAUSA300s201	492664	492806	2259.04	2301.61	1524.76	1978.55	1978.55	652.52	938.07	416.76	110.71	1351.17	659.79	1741.24	849.93	1794.81	365.64	1834.77	2259.04	429.81	402.61	1148.63	1680.72	2158.68	1052.58	2158.68	2831.64	1741.24	6953.28	584.83	1254.67	2268.48	1.6789	1.97494
Sau-6904	SAUSA300s202	1335704	1337634	6.88	6.95	7.67	6.34	7.36	7.7	5.78	10.59	18.35	8.62	6.9	4.07	4.58	6.6	1.67	12.36	8.76	2.03	1.52	5.39	17.88	24.66	40.49	65.32	9.1	28.3	10.19	75.1	62.65	37.08	4.30162	6.87941
RsaX01	SAUSA300s203	37096	37697	7.43	6.17	14.35	10.7	15.04	9.49	8.13	7.3	18.36	10.78	6.48	4.7	9.43	7.55	52.71	19.71	18.98	71.48	77.06	29.79	17.91	24.7	40.56	65.38	21.99	28.33	10.2	75.21	432.1	79.6	7.38404	2.67204
RsaX04	SAUSA300s204	155961	156058	18.77	4.23	7.69	6.35	7.37	4.88	4.8	7.31	18.39	8.87	23.04	1.94	15.22	1.68	4.76	96.88	8.77	4.14	4.28	17.86	17.94	24.72	40.6	65.48	9.11	28.36	81.34	75.36	62.75	45.07	5.08117	2.52352
RsaX11	SAUSA300s205	1191255	1191517	3.76	18.18	23.4	15.89	7.38	14.12	4.82	7.33	18.43	12.59	3.27	1.97	4.04	9.43	8.46	12.38	8.8	14.52	25.3	9.8	17.96	24.75	1001.11	65.57	9.13	127.42	10.23	75.47	62.88	154.95	12.3074	15.8112
RsaX15	SAUSA300s206	1909874	1910174	71.36	126.53	67.5	78.48	26.71	106.06	57.23	39.46	18.46	65.75	178.64	19.44	225.61	26.59	214.69	133.49	47.72	221.03	254.75	146.88	17.99	24.78	40.66	65.65	46.46	28.39	46.11	1064.43	62.96	155.27	2.36152	1.05712
JKD6008sRNA006	SAUSA300s207	33891	34198	16.36	4.26	295.79	342.56	516.23	13.2	33.26	150.83	392.89	196.15	3.36	2.03	1.63	12.02	7.82	12.4	46.7	6.08	1.97	10.45	18.02	24.82	40.73	65.72	14.39	28.41	10.25	75.56	63.04	37.88	0.193118	3.62488
JKD6008sRNA037	SAUSA300s208	285814	285954	15.13	4.28	7.7	15.38	7.4	11.14	19.25	7.34	18.48	11.79	15.56	8.86	9.09	10.99	5.79	12.42	8.81	10.76	23.9	11.8	18.05	71.91	40.79	65.81	31.65	28.46	96.07	75.7	63.11	54.62	4.63274	4.62881
JKD6008sRNA045	SAUSA300s209	313165	313255	33.08	92.09	47.94	20.07	23.23	21.72	65.17	7.36	18.51	36.57	10.55	2.05	1.67	6.38	5.29	12.44	8.82	19.58	3.89	7.85	18.07	24.85	40.82	65.88	104.77	173.86	10.26	75.8	63.2	64.17	1.75472	8.17452
JKD6008sRNA071	SAUSA300s210	425263	425354	18150	24210.4	701.69	534.17	420.3	1866.9	2356.58	526.23	292.16	5450.93	4050.6	5561.07	4050.6	7571.39	475.79	15541.1	21995.6	432.1	742.55	6713.42	1272.25	24.89	392.89	65.97	701.69	220.68	9000.53	75.91	1368.71	1458.17	0.267508	0.217202
JKD6008sRNA073	SAUSA300s211	432768	432928	3.81	4.31	7.71	6.36	7.42	4.89	4.84	7.37	18.53	7.25	19.22	7.02	14.93	9.16	6.83	12.46	8.83	18.84	21.23	13.17	18.11	24.92	40.87	66.04	9.15	28.5	10.28	76.04	63.26	37.46	5.1669	2.84434
JKD6008sRNA084	SAUSA300s212	443938	443984	3.83	4.33	7.72	6.38	7.43	4.9	4.86	7.38	18.56	7.27	3.38	2.1	1.68	1.72	0	12.46	8.84	0	0	3.35	18.12	24.95	40.94	66.12	9.16	28.55	10.29	76.17	63.33	37.52	5.16094	11.2
JKD6008sRNA086	SAUSA300s213	450796	450866	3.85	4.43	7.74	6.4	7.45	4.94	4.88	7.4	18.59	7.3	3.41	2.12	1.72	1.76	0	12.49	8.86	0	0.15	3.39	18.15	24.98	40.99	66.18	9.17	28.58	10.31	76.29	63.44	37.57	5.14658	11.0826
JKD6008sRNA089	SAUSA300s214	456228	456418	12.56	12.79	7.77	6.41	7.47	13.57	9.4	7.42	18.61	10.67	3.43	2.16	1.76	8.44	14.6	12.51	8.88	12.02	6.4	7.8	18.18	25.03	41.04	66.28	33.71	28.62	21.72	76.45	63.56	41.62	3.90066	5.3359
JKD6008sRNA103	SAUSA300s215	518415	518453	3.86	4.45	7.79	6.42	7.48	4.97	4.89	7.43	18.64	7.33	3.5	2.19	1.83	1.83	0	12.53	8.89	0	0	3.42	18.21	25.08	41.1	66.34	9.19	28.67	10.32	76.55	63.64	37.68	5.14052	11.0175
JKD6008sRNA118	SAUSA300s216	561659	561836	3.89	9.17	19.11	6.45	7.49	4.99	4.9	7.45	18.67	9.13	3.51	2.21	1.86	4.53	138.31	12.54	8.9	117.2	143.2	48.03	18.23	25.12	41.17	66.41	9.19	28.7	10.37	76.65	63.7	37.73	4.13253	0.785551
JKD6008sRNA119	SAUSA300s217	574786	576028	3.94	4.47	7.81	6.47	7.51	5	4.94	7.47	18.7	7.37	3.54	2.25	1.91	1.86	0	12.56	8.92	0	0	3.45	18.26	25.15	41.2	184.87	9.21	28.75	10.39	76.72	85.31	53.32	7.23474	15.4551
JKD6008sRNA127	SAUSA300s218	594301	596061	380.96	388.37	55.8	76.17	112.32	691.08	505.52	245.18	1052.58	389.78	322.68	825	312.93	762.36	464.07	123.32	129.72	399.91	406.66	416.29	1176.2	25.2	698.77	394.43	175.41	416.76	199.31	76.81	491.73	406.07	1.04179	0.97545
JKD6008sRNA139	SAUSA300s219	713904	714163	52.37	50.36	7.82	11.26	18.53	46.02	40.05	34.13	18.72	31.03	98.54	110.91	87.16	91.13	4.74	377.93	71.99	4.74	7.55	94.96	49.51	25.22	413.89	66.5	136.47	86.37	43.03	76.89	63.8	106.85	3.44344	1.12521
JKD6008sRNA140	SAUSA300s220	723775	724234	32.39	57.59	16.82	38.43	22.98	38.25	20.62	46.88	18.75	32.52	121.77	70.04	87.75	63.9	20.04	154.96	23.19	22.22	13.38	64.14	98.54	25.25	41.25	66.6	40.35	28.78	63.33	76.97	128.02	63.23	1.94434	0.985812
JKD6008sRNA150	SAUSA300s221	788245	788318	21.65	32.04	7.83	6.48	7.53	5.04	4.97	7.48	18.77	12.42	3.55	2.27	7.11	1.91	0	12.59	8.93	0.36	0.14	4.1	150.61	25.3	41.31	66.68	9.23	28.83	72.2	77.06	63.9	59.46	4.78744	14.5024
JKD6008sRNA151	SAUSA300s222	789554	789618	3.95	4.49	7.84	6.5	7.55	5.04	4.99	7.49	18.82	7.41	3.58	2.3	1.94	1.94	0	12.6	8.94	0	1.38	3.63	18.29	25.34	41.35	66.77	9.25	28.87	10.41	77.14	63.98	37.93	5.11876	10.449
JKD6008sRNA153	SAUSA300s223	797502	797565	3.97	4.5	7.86	6.52	7.56	5.06	5	7.51	18.84	7.42	3.61	2.34	1.97	1.97	0	12.62	8.95	0.51	2.43	3.82	18.32	25.38	41.4	66.86	9.27	28.91	10.43	77.25	64.07	37.99	5.11995	9.94503
JKD6008sRNA154	SAUSA300s224	801870	802464	63.8	75.7	58.94	47.94	46.51	118.45	151.35	65.32	30.06	73.12	71.67	57.3	70.79	56.67	72.92	74.12	107.23	97.83	80.14	76.52	265.15	135.1	270.99	66.99	190.93	166.79	90.65	77.39	113	153	2.09245	1.99948
JKD6008sRNA169	SAUSA300s225	869579	869870	25.67	36.89	28.33	34.32	42.87	10.86	10.39	7.53	18.87	23.97	46.51	30.3	45.06	28.33	2.16	12.63	48.58	4.58	2.92	24.56	115.75	25.41	41.49	67.07	30.84	28.94	47.25	77.67	309.54	82.66	3.44848	3.36564
JKD6008sRNA173	SAUSA300s226	887271	887341	680.78	633.16	7.87	38.68	7.59	659.79	742.55	47.66	18.88	315.22	148.1	38.25	223.33	34.22	473.56	1940.71	1650.82	464.07	563.22	615.14	18.35	25.46	41.54	67.16	9.28	28.98	10.46	77.81	64.18	38.14	0.120995	0.0620021
JKD6008sRNA178	SAUSA300s227	1443085	1443185	5709.65	4596.12	2402.82	2126	2074.17	10025.9	7571.39	5954.77	1215.16	4630.66	1741.24	3768.08	2765.58	2496.44	5243.96	13600.7	15541.1	6293.42	5954.77	6378.36	18.36	246.99	41.62	67.23	9.3	29.1	10.48	77.91	64.25	62.81	0.0135639	0.00984736
JKD6008sRNA187	SAUSA300s228	1003156	1003978	13.62	19.78	7.89	6.55	7.59	5.09	5.04	18.23	82.15	18.44	9.19	8.76	8.46	10.94	0	25.22	8.97	2.43	0	8.22	18.39	63.2	41.69	67.32	22.27	29.18	20.59	149.68	64.31	52.96	2.87202	6.44282
JKD6008sRNA188	SAUSA300s229	1005488	1005738	32.68	55.36	31.68	16.34	54.75	135.93	83.95	28.7	18.91	50.92	68.37	18.87	69.71	14.82	24.6	397.48	505.52	15.88	37.34	128.06	18.43	25.49	41.74	67.42	47.35	29.27	10.5	78.07	64.38	42.52	0.835035	0.332032
JKD6008sRNA192	SAUSA300s230	1023245	1023466	8.41	8.34	17.09	32.73	7.61	5.15	5.04	7.55	18.94	12.32	7.09	6.02	6.04	2.03	2.25	12.65	8.98	5.7	3.2	6	18.46	25.54	41.79	67.5	9.31	29.3	10.51	78.2	64.48	38.34	3.11201	6.39
JKD6008sRNA193	SAUSA300s231	1047707	1047881	60.44	4.51	7.91	6.56	54.92	22.36	20.14	30.87	249.26	50.77	172	260.42	108.81	199.31	2.95	12.66	8.99	1.91	5.93	85.89	18.48	25.57	604.18	67.63	18.18	180.32	10.54	78.36	64.56	118.64	2.33681	1.3813
JKD6008sRNA195	SAUSA300s232	1070444	1070796	589.37	630.15	63.98	55.8	46.11	23.76	29.56	7.56	18.96	162.8	49.82	127.14	42.59	182.13	53.09	262.39	198.76	82.86	75.47	119.36	65.88	105.34	41.84	67.72	40.87	29.33	34.46	270.25	152.67	89.82	0.55172	0.752513
JKD6008sRNA205	SAUSA300s233	1157325	1157646	14	31.77	7.92	6.58	12.23	21.33	5.06	19.26	18.98	15.24	3.62	7.01	3.69	7.37	4.82	12.68	9	2.25	2.38	5.87	42.59	25.61	41.89	67.81	63.44	29.38	10.55	78.48	64.63	47.15	3.09383	8.03237
JKD6008sRNA206	SAUSA300s234	1157672	1157844	9.49	17.16	7.94	6.59	7.62	10.12	5.09	7.59	19.01	10.07	3.68	4.84	2.03	2.05	1.23	12.7	9.02	2.3	1.63	4.38	18.51	25.64	41.94	67.93	9.32	29.43	10.57	78.63	64.72	38.52	3.82522	8.79452
JKD6008sRNA207	SAUSA300s235	1158395	1158595	18.29	21.65	27.68	12.74	40.39	16.26	31.68	41.35	155.22	40.59	16.95	21.96	36.53	13.14	41.84	152.41	25.75	47.2	40.25	44	604.18	95.1	752.4	68.01	266.64	29.47	346.35	78.73	64.8	256.19	6.31165	5.8225
JKD6008sRNA243	SAUSA300s236	1540811	1540995	35.77	63.7	7.96	6.6	7.64	29.3	118.98	29.3	19.04	35.37	19.71	35.91	31.72	31.77	26.89	105.14	27.75	27.64	10.25	35.2	63.9	443.62	42	68.11	90.65	29.52	102.39	78.8	669.54	176.5	4.9901	5.0142
JKD6008sRNA258	SAUSA300s237	1755076	1755314	8.05	19.29	7.96	11.68	7.66	14.88	8.7	7.59	19.06	11.65	9.13	16.3	5.83	15.3	11.34	12.72	60.08	6.36	7.22	16.03	18.53	25.67	42.05	68.19	9.34	29.56	57.16	78.93	64.86	43.81	3.76052	2.733
JKD6008sRNA259	SAUSA300s238	1757988	1758228	391.92	295.11	85.97	116.94	98.18	166.53	190.13	731.56	337	268.15	752.4	677.11	963.67	886.09	1978.55	931.61	542.64	1741.24	1281.85	1083.91	1940.71	849.93	589.37	315.54	6293.42	3410.37	3256.92	633.16	1380.72	2074.46	7.73619	1.91387
JKD6008sRNA260	SAUSA300s239	1758829	1759088	184.87	136.19	81.91	141.07	57	148.41	154.7	377.07	156.61	159.76	394.43	166.11	445.67	170.3	1454.39	462.07	807.52	1761.53	1978.55	848.95	1074.73	280.73	415.48	68.29	1272.25	615.73	1200.35	359.05	64.93	594.62	3.72196	0.700418
JKD6008sRNA263	SAUSA300s240	1780454	1780622	486.87	534.17	83.09	20.96	16.13	560.53	615.73	126.73	19.09	273.7	79.26	51.47	72.31	61.17	620.04	813.76	640.84	685.45	633.16	406.38	195.43	1162.99	236.4	625.57	792.24	186.26	886.09	513.3	65.03	518.14	1.89309	1.27501
JKD6008sRNA281	SAUSA300s241	1906187	1907164	5.18	7.22	7.98	6.6	7.67	5.18	9.94	7.61	19.11	8.5	3.68	6.38	7.04	7.34	4.28	12.74	9.03	4.55	5.4	6.72	18.56	25.71	42.09	68.37	9.35	29.59	10.59	79.13	65.17	38.73	4.55647	5.76339
JKD6008sRNA287	SAUSA300s242	1960049	1960205	455.22	607.85	105.69	82.15	81.43	192.99	235.71	251.47	278.22	254.53	37.66	22.22	18.18	25.94	184.17	127.67	91.92	141.93	166.79	90.72	18.59	25.75	42.14	68.43	9.37	29.66	10.6	79.26	65.25	38.79	0.152399	0.427579
JKD6008sRNA298	SAUSA300s243	76884	77009	29.3	69.47	83.73	6.62	7.69	5.23	5.15	7.62	19.14	26	3.69	2.38	2.05	2.1	8.52	12.76	9.04	20.35	68.73	14.4	18.61	25.78	42.2	68.55	9.39	29.71	10.63	79.34	65.32	38.84	1.49385	2.69722
JKD6008sRNA304	SAUSA300s244	35817	35934	3.99	4.53	7.99	16.97	41.2	63.98	88.61	68.29	107.08	44.74	20.27	8.02	19.44	12.08	4.5	177.66	9.05	0	0	27.89	18.64	25.83	42.25	68.65	10855.4	12603.8	10.64	644.33	65.38	2703.88	60.4354	96.948
JKD6008sRNA316	SAUSA300s245	2136568	2137025	19.26	14.63	25.54	12.02	34.56	34.38	29.81	59.62	28.5	28.7	41.2	37.54	41.54	38.2	70.96	77.25	23.34	64.07	55.97	50.01	18.67	25.86	42.29	68.73	9.4	29.75	10.65	79.45	65.48	38.92	1.3561	0.778244
JKD6008sRNA327	SAUSA300s246	2244882	2245081	2194.69	2356.58	413.89	160.16	213.67	1546.95	2301.61	905.61	246.99	1148.9	63.11	75.03	77.39	60.52	1074.73	3768.08	2402.82	911.88	1227.39	1073.44	8394.04	7571.39	5709.65	68.84	15541.1	13600.7	76788.2	3410.37	4440.28	15058.3	13.1067	14.0281
JKD6008sRNA328	SAUSA300s247	2246683	2246949	12.94	13.29	8	15.73	7.7	8.69	5.18	12.03	19.17	11.41	14.12	13.5	11.05	16.79	27.08	12.77	9.07	23.46	33.57	17.94	18.7	48.17	42.34	68.91	45.34	156.61	42.2	79.59	189.2	76.78	6.72918	4.27982
JKD6008sRNA330	SAUSA300s248	2257272	2257416	14.93	10.07	21.99	6.63	7.71	5.28	5.23	7.64	19.2	10.96	12.03	5.35	10.54	10.92	124.23	12.79	9.08	45.46	66.99	33.04	18.72	25.89	42.43	69.02	19.99	116.94	56.78	79.69	65.57	55	5.01825	1.66465
JKD6008sRNA331	SAUSA300s249	2259030	2259284	98.54	107.66	38.64	33.61	13.25	46.7	28.46	45.71	88.9	55.72	22.33	29.59	33.88	24.43	58.89	35.72	55.97	88.75	97.18	49.64	18.75	25.94	155.95	450.82	125.18	711.88	105.48	79.79	65.65	193.27	3.46859	3.89343
JKD6008sRNA334	SAUSA300s250	2267849	2268012	17.22	33.14	8.01	21.23	7.72	10.29	9.91	23.56	19.22	16.7	3.76	4.89	6.9	9.1	49.67	12.81	9.09	47.02	94.52	26.42	18.77	25.96	42.48	69.09	9.41	29.81	10.67	79.91	65.72	39.09	2.34072	1.47956
JKD6008sRNA348	SAUSA300s251	2385282	2386389	53.82	67.5	43.17	57.88	49.24	37.9	46.51	54.34	23.17	48.17	34.41	57.16	42.14	65.65	55.62	64.07	111.5	33.99	49.82	57.15	148.84	101.03	220.68	69.15	119.66	299.22	168.49	80.14	65.81	141.45	2.93647	2.47507
JKD6008sRNA357	SAUSA300s252	2439892	2441620	13.57	11.92	8.02	6.66	7.74	59.72	60.52	46.11	76.89	32.35	13.18	14.73	18.11	15.7	22.27	42.05	46.88	18.59	19.96	23.5	283.91	26.01	209.17	134.52	62.52	29.85	58.31	80.27	65.88	105.61	3.26461	4.49404
JKD6008sRNA358	SAUSA300s253	2443472	2444715	4.86	4.55	55.55	56.35	78.36	13.98	21.87	38.43	64.56	37.61	22.36	14.32	9.99	2.12	7.24	64.18	38.29	7.91	4.31	18.97	18.82	35.06	42.54	69.22	10.55	29.89	10.69	123.32	65.97	45.12	1.19968	2.37849
JKD6008sRNA361	SAUSA300s254	2476940	2477969	116.94	102.8	61.37	29.27	75.1	28.07	42.97	7.66	19.25	53.71	50.28	138.62	54.43	156.61	54.99	12.82	55.71	6.28	6.94	59.63	18.84	26.03	42.59	69.3	121.77	29.95	161.34	80.38	66.04	68.47	1.27481	1.14825
JKD6008sRNA368	SAUSA300s255	2539601	2539971	14.76	4.58	8.04	6.67	11.36	7.81	12.82	7.67	19.26	10.33	3.81	2.41	2.1	2.16	2.57	12.83	9.1	3.89	2.64	4.61	18.87	26.09	42.64	69.37	9.43	29.99	10.7	80.51	66.12	39.3	3.80445	8.52495
Teg31	SAUSA300s256	2665077	2665184	11.82	4.62	8.05	6.69	7.77	5.29	5.28	7.69	41.49	10.97	3.83	2.43	2.12	2.19	0	12.86	9.11	0	0	3.62	18.88	26.12	42.7	69.47	9.44	30.03	10.71	80.67	66.18	39.36	3.58797	10.8729
JKD6008sRNA385	SAUSA300s257	2664625	2665354	57.1	46.18	172	184.45	248.27	45.64	52.05	124.99	125.18	117.32	22.55	15.85	17.6	14.68	14.07	50.57	17.09	16.65	17.78	20.76	51.75	26.18	42.79	69.53	26.37	36.24	36.84	377.07	102.94	85.52	0.728946	4.11946
JKD6008sRNA390	SAUSA300s258	2680948	2681248	10.31	7.56	8.07	6.7	7.79	10.76	10.23	20.02	19.29	11.19	9.98	9.19	10.19	9.41	42.97	12.88	19.04	19.87	27.72	17.92	18.91	26.23	42.83	69.63	9.45	30.06	10.72	80.78	66.28	39.43	3.52368	2.20033
JKD6008sRNA393	SAUSA300s259	1636726	1636889	4.02	9.43	19.94	6.72	7.81	5.33	5.29	7.7	19.32	9.51	3.85	2.53	2.16	4.82	0.03	12.89	9.13	0.32	0.3	4	18.94	26.25	42.87	69.71	9.47	30.09	10.74	80.87	66.34	39.48	4.15142	9.87
JKD6008sRNA396	SAUSA300s260	2742459	2742769	14.46	20.04	65.38	69.37	95.1	14.96	22.02	11.26	25.78	37.6	63.8	23.62	54.34	28.75	5.46	12.91	32.04	4.45	5.9	25.7	18.96	26.29	42.92	69.84	9.49	30.13	17.33	81.01	66.41	40.26	1.07074	1.56654
JKD6008sRNA397	SAUSA300s261	2745970	2746290	125.86	131.59	32.8	24.85	36.63	79.59	64.86	33.14	19.34	60.96	243.69	33.92	276.99	30.84	212.21	30.03	106.9	81.14	141.07	128.53	292.92	255.42	42.97	69.94	85.43	30.18	209.17	81.14	163.6	136.75	2.24327	1.06395
JKD6008sRNA401	SAUSA300s262	2777729	2780618	8.38	9.09	8.09	8.93	7.82	8.93	6.23	7.71	19.36	9.39	38.06	14.93	41.69	12.77	13.21	20.3	9.15	26.54	17.29	21.55	52.05	68.19	43.03	114.21	87.16	79.79	57.59	81.23	66.5	72.19	7.68797	3.34988
JKD6008sRNA403	SAUSA300s263	2797710	2798512	66.28	64.38	100.14	82.25	119.47	324.78	222.62	332.13	536.22	205.36	404.47	99.56	383.38	105.9	88.31	56.03	89.46	115	117.2	162.14	356.21	315.54	333.19	70.04	220.24	464.07	125.18	151.35	66.6	233.6	1.13751	1.44073
JKD6008sRNA337	SAUSA300s264	2290359	2290416	16.85	17.27	65.17	57.96	7.83	5.35	5.33	7.72	62.65	27.35	13.47	2.57	2.19	2.21	7.51	12.94	9.16	8.5	8.49	7.45	18.98	26.35	43.07	70.15	9.51	30.23	10.76	81.34	66.68	39.67	1.45046	5.32483
tsr1	SAUSA300s265	52437	53094	38.8	35.39	35.25	27.64	27.14	16.48	13.74	30.13	19.39	27.11	60.69	33.83	82.44	34.72	169.28	41.74	43.66	185.93	154.7	89.67	19.01	26.37	43.11	70.25	9.52	30.26	10.77	81.43	66.77	39.72	1.46514	0.442958
tsr2	SAUSA300s266	57711	57804	24.57	12.94	8.11	6.73	7.84	28.94	12.79	21.43	19.42	15.86	3.86	11.14	9.11	12.12	0.82	12.95	9.17	5.18	3	7.48	19.04	26.42	43.17	70.33	9.53	30.3	10.79	81.53	66.86	39.77	2.50757	5.31684
tsr3	SAUSA300s267	61387	61550	31.91	17.78	8.13	6.74	16.41	18.75	13.96	51.24	33.18	22.01	16.79	17.01	14.73	15.04	56.35	12.98	9.19	53.47	35.59	25.68	19.06	26.47	43.22	70.42	9.55	30.34	10.81	81.63	66.99	39.83	1.80963	1.55101
tsr4	SAUSA300s268	73510	74139	83.95	123.68	17.58	6.76	23.26	36.02	107.37	47.86	54.05	55.61	60.6	112.52	75.47	128.31	3.08	126.53	133.49	7.89	3.99	72.43	19.09	26.52	43.26	70.49	9.57	30.37	10.83	81.76	67.07	39.88	0.717137	0.550601
tsr5	SAUSA300s269	79345	79425	4.03	4.68	8.15	6.78	7.86	5.39	5.35	7.74	19.44	7.71	3.89	2.6	2.21	2.25	0.14	13	9.19	0	0	3.7	19.11	26.54	43.33	70.56	9.58	30.42	10.84	81.91	67.16	39.94	5.18029	10.7946
tsr6	SAUSA300s270	120784	120897	4.04	11.6	8.16	6.79	7.87	5.4	5.39	31.56	19.47	11.14	3.94	2.64	2.25	5.7	0.15	13.02	9.21	2.38	2.12	4.6	19.14	26.57	43.36	70.68	9.6	30.45	10.86	82.03	67.23	39.99	3.58977	8.69348
tsr7	SAUSA300s271	169902	170079	104.96	141.07	130.17	111.39	171.36	121.12	133.99	291.31	387.19	176.95	74.21	52.89	78.48	64.93	78.07	51.75	28.58	79.45	109.9	68.7	129.21	26.59	227.16	70.79	757.51	1176.2	22.52	496.07	1573.56	497.73	2.81283	7.24498
tsr8	SAUSA300s272	170012	170214	3256.92	3910.75	1238.34	1142.02	1200.35	1162.99	1866.9	3630.42	947.23	2039.55	5709.65	16332.1	5954.77	18150	1162.99	5709.65	6590.64	2301.61	2496.44	7156.42	19.17	55.71	197.42	70.87	385.15	387.19	10.9	82.15	67.32	141.76	0.0695055	0.0198088
tsr9	SAUSA300s273	228411	228796	25.57	28.98	12.74	24.78	35.64	26.03	27.08	17.55	19.51	24.21	27.26	18.51	24.72	13.04	14	26.42	16.66	17.81	12.82	19.03	19.2	26.64	43.42	70.96	9.62	30.49	10.92	82.25	67.42	40.1	1.65634	2.1072
tsr10	SAUSA300s274	349894	350058	94.64	62.04	42.34	21.1	7.89	69.53	20.83	68.19	19.53	45.12	195.43	98.54	233.98	122.23	1001.11	189.2	413.89	742.55	698.77	410.63	19.22	26.67	43.49	71.07	9.63	30.54	241.82	82.44	752.4	141.92	3.14539	0.345615
tsr11	SAUSA300s275	356688	356782	4.07	4.7	8.18	6.81	7.91	5.42	5.4	7.77	19.55	7.76	3.95	2.67	2.27	2.27	0.8	13.04	9.23	0	0	3.8	19.25	26.71	43.57	71.17	9.65	30.58	10.94	82.53	67.5	40.21	5.1817	10.5816
tsr12	SAUSA300s276	457271	457333	4.1	4.71	8.19	6.82	7.92	5.46	5.42	7.79	19.58	7.78	3.97	2.69	2.3	2.3	2.3	13.06	9.25	0.53	0.82	4.13	19.26	26.74	43.61	71.28	9.68	30.65	10.95	82.61	67.63	40.27	5.17609	9.75061
tsr13	SAUSA300s277	484941	485025	4.13	4.74	595.66	762.36	792.24	5.46	5.46	7.81	19.6	244.16	3.99	2.71	2.34	2.34	0.15	13.09	9.27	0	0	3.76	19.29	26.78	43.66	71.36	9.69	30.67	10.96	82.76	67.72	40.32	0.165138	10.7234
tsr14	SAUSA300s278	834339	834885	197.93	300.24	253.28	205.64	357.77	173.26	216.08	220.68	263.04	243.1	92.55	87.89	78.73	58.07	171.36	748.47	554.38	200.73	170.6	240.31	886.09	620.04	1309.92	256.64	548.97	752.4	272.59	592.38	406.66	627.3	2.58042	2.61038
tsr15	SAUSA300s279	896562	897379	56.67	15.6	8.2	25.2	7.94	36.14	15.28	7.82	19.63	21.39	52.44	32.18	26.37	26.25	4.71	89.46	9.28	18.87	8.16	29.75	19.32	26.83	1573.56	122.68	9.7	102.6	64.93	82.86	67.81	230.03	10.7541	7.7321
tsr16	SAUSA300s280	911245	911364	16.56	21.76	74.8	16.74	7.96	5.47	5.46	7.83	80.87	26.38	4.02	7.96	5.85	7.62	7.05	13.11	40.12	1.56	6.23	10.39	19.34	26.87	43.74	71.48	9.76	30.7	10.97	82.95	67.93	40.42	1.53222	3.89028
tsr17	SAUSA300s281	973558	973971	37.21	32.08	22.86	23.87	31.48	49.46	30.79	58.46	19.67	33.99	4.03	10.5	8.42	11.87	5.65	44.36	79.34	4.03	3.81	19.11	19.36	26.89	43.8	71.58	16.97	30.75	25.41	83.09	68.01	42.87	1.26125	2.24333
tsr18	SAUSA300s282	1074291	1074484	109.49	74.8	102.06	81.34	78.07	47.94	15.95	14.07	19.69	60.38	143.73	71.77	216.08	85.31	8.8	97.32	9.3	19.14	32.39	75.98	19.39	57.3	43.89	71.67	42.43	30.79	21.47	83.26	68.11	48.7	0.806558	0.640958
tsr19	SAUSA300s283	1080301	1080394	4.14	33.18	8.22	6.83	7.96	5.5	19.36	7.84	19.71	12.53	4.04	2.78	2.38	2.38	1.57	104.11	9.31	1.72	0.36	14.29	19.42	26.94	43.94	71.77	9.78	30.84	10.99	83.37	68.19	40.58	3.23863	2.83975
tsr20	SAUSA300s284	1154299	1154753	283.91	250.75	169.62	132.96	167.06	196.39	174.43	196.39	73.35	182.76	66.86	35.32	56.18	36.58	170.6	498.63	448.39	173.26	176.81	184.74	73.13	68.65	334.65	71.91	89.62	122.94	28.33	83.73	68.29	104.58	0.572226	0.566093
tsr21	SAUSA300s285	1154826	1156001	215.37	246.99	74.12	50.87	44.36	302.26	445.67	43.8	19.74	160.35	68.43	41.49	80.38	44.77	33.99	126.73	144.25	21.65	28.87	65.62	84.8	26.96	44.02	71.99	132.96	95.28	44.97	83.95	278.22	95.91	0.598129	1.4616
tsr22	SAUSA300s286	1165483	1165865	93.66	124.68	33.75	27.68	44.11	125.86	91.27	79.34	19.78	71.13	29.38	35.96	43.03	41.4	12.25	26.64	26.74	11.49	20.14	27.45	62.6	27.01	44.07	72.08	92.55	176.81	62.52	84.08	68.37	76.68	1.07803	2.79344
tsr23	SAUSA300s287	1256520	1256545	4.18	4.76	8.24	6.84	7.98	5.52	5.47	7.86	19.8	7.85	4.07	2.82	2.41	2.41	0.17	13.14	9.32	0	0	3.82	19.44	27.06	44.11	72.2	9.8	30.87	11.01	84.26	68.43	40.8	5.19745	10.6806
tsr24	SAUSA300s288	1429516	1429754	320.84	239.11	201.2	140.1	153.77	340.23	309.54	230.38	183.87	235.45	103.34	66.34	102.23	62.04	262.39	685.45	577.26	148.84	260.91	252.09	19.47	27.08	44.16	1052.58	9.87	30.9	11.03	84.38	365.64	182.79	0.776343	0.725098
tsr25	SAUSA300s289	1442861	1443042	5561.07	6293.42	29.89	6.87	58.74	2496.44	1355.56	2496.44	412.06	2078.94	51.03	160.74	42.87	137.32	212.72	222.08	77.14	190.93	201.94	144.09	2677.79	1573.56	1794.81	72.31	3630.42	3548.41	2449.15	798.31	259.69	1867.16	0.898131	12.9583
tsr26	SAUSA300s290	1641610	1641732	392.89	1064.43	8.26	34.5	19.06	78.48	82.44	40.66	19.83	193.39	16.82	21.7	28.46	23.07	3	356.21	324.78	3.5	10.17	87.52	346.35	27.14	313.85	72.4	9.91	30.97	11.05	84.5	68.55	107.19	0.554269	1.22475
tsr27	SAUSA300s291	1642819	1642923	4.2	12.14	8.28	6.88	33.83	5.54	5.5	7.87	19.86	11.57	4.1	2.84	8.41	2.43	2.69	13.16	9.34	0.64	2.97	5.18	19.51	27.18	44.21	72.48	9.94	30.99	11.07	84.66	68.65	40.97	3.54105	7.90927
tsr28	SAUSA300s292	1715899	1715975	4.21	4.78	8.29	6.9	7.99	5.57	5.52	7.89	19.87	7.89	4.13	2.92	2.43	2.53	0.29	13.18	9.35	0.03	0	3.87	19.53	27.23	44.26	72.54	9.96	31.04	11.09	84.8	68.73	41.02	5.19899	10.5995
tsr29	SAUSA300s293	1954960	1955091	4.23	15.94	8.31	24.47	8	5.6	10.83	27.93	19.9	13.91	43.61	19.51	54.21	16.95	24.75	13.2	9.37	14.79	53.47	27.76	19.55	27.26	44.3	72.61	9.98	31.1	11.11	84.97	68.84	41.08	2.95327	1.47983
tsr30	SAUSA300s294	2126433	2126545	1741.24	2677.79	176.81	174.43	209.17	1022.11	736.67	280.03	19.94	782.02	554.38	457.33	611.2	396.27	577.26	1272.25	1355.56	475.79	630.15	703.36	19.58	27.31	44.36	72.71	9.99	31.15	11.12	85.15	68.91	41.14	0.0526074	0.0584907
tsr31	SAUSA300s295	2244963	2245035	2831.64	1650.82	752.4	592.38	931.61	2677.79	1741.24	3910.75	5030.55	2235.46	584.83	1281.85	554.38	2074.17	321.7	13.21	9.39	0.14	0	537.74	1341.53	7330.36	1493.84	72.84	2579.78	5243.96	5954.77	4440.28	11623.5	4453.43	1.99218	8.28175
tsr32	SAUSA300s296	2337921	2338072	4.26	4.8	8.33	6.92	8.01	10.71	5.54	7.91	19.96	8.49	4.14	11.31	11.9	9.39	8.07	13.23	9.4	6.21	8.81	9.16	19.6	27.34	44.41	72.92	10.01	31.2	11.13	85.31	69.02	41.22	4.85512	4.5
tsr33	SAUSA300s297	2410563	2410648	61.9	75.47	31.42	6.93	8.02	22.77	28.33	57.3	19.99	34.68	16.34	25.67	32.8	26.47	1.76	13.25	119.47	1.45	2.1	26.59	19.63	27.39	44.45	73.04	65.65	31.25	11.14	85.43	69.09	47.45	1.36822	1.78451
tsr34	SAUSA300s298	2591031	2591131	23.17	24.92	8.34	6.94	8.04	34.96	24.66	64.93	20.02	24	4.18	2.95	13.3	2.57	28.26	92.95	9.41	9.35	16.2	19.91	111.17	27.45	371.26	73.13	10.03	31.32	380.96	85.59	69.15	128.9	5.37083	6.47413
tsr35	SAUSA300s299	2608046	2608594	18.35	7.74	57.1	56.53	8.05	19.96	17.5	21.77	20.04	25.23	76.04	56.71	87.89	55.45	4.18	13.28	13.64	4.28	3.55	35	19.67	27.5	44.5	73.25	26.35	31.37	11.17	85.78	69.22	43.2	1.71225	1.23429
tsr36	SAUSA300s300	2608119	2608645	53.09	57.68	8.36	22.63	52.78	190.93	144.86	84.66	85.31	77.81	50.95	68.01	90.32	69.63	8.42	52.25	101.2	7.96	7.27	50.67	31.88	48.58	151.74	73.35	45.71	31.42	66.04	85.97	69.3	67.11	0.862486	1.32445
tsr37	SAUSA300s301	2620284	2620621	62.75	42.48	8.38	31.1	11.92	14.39	22.71	23	25.3	26.89	21.93	32.94	27.89	30.03	94.13	13.29	17.94	79.79	64.72	42.52	19.69	27.52	44.58	73.43	18.48	31.45	35.91	283.91	69.37	67.15	2.49721	1.57926
tsr38	SAUSA300s302	2664855	2664945	4.28	4.82	8.39	6.95	8.07	5.61	5.57	7.92	20.07	7.97	4.2	2.97	9.25	2.6	0.3	13.3	109.21	0.82	0	15.85	126.73	27.55	44.65	73.53	62.24	445.67	59.99	1176.2	2022.33	448.77	56.3074	28.3136
tsr39	SAUSA300s303	2811277	2811330	4.31	4.84	8.41	6.97	8.09	5.63	5.6	7.94	20.12	7.99	4.21	2.99	2.53	2.64	0.32	13.32	9.43	0.15	0	3.95	19.71	27.59	44.72	73.65	10.04	31.48	11.19	86.12	69.47	41.55	5.20025	10.519

## Sheet: 122 up >2-fold
Name	Feature ID	Chromosome region start	Chromosome region end	CDM sample 1	CDM sample 2	CDM sample 3	CDM sample 4	CDM sample 5	CDM sample 6	CDM sample 7	CDM sample 8	CDM sample 9	CDM means	SCFM2 sample 1	SCFM2 sample 2	SCFM2 sample 3	SCFM2 sample 4	SCFM2 sample 5	SCFM2 sample 6	SCFM2 sample 7	SCFM2 sample 8	SCFM2 sample 9	SCFM2 means	CF lung sample 1	CF lung sample 2	CF lung sample 3	CF lung sample 4	CF lung sample 5	CF lung sample 6	CF lung sample 7	CF lung sample 8	CF lung sample 9	CF means	CF/CDM	CF/SCFM
T-box riboswitch	SAUSA300s011	1389984	1390179	695.67	455.22	947.23	969.26	705.03	218.43	157.25	563.22	410.12	569.05	717.83	491.73	625.57	551.34	1272.25	886.09	752.4	869.82	1215.16	820.24	3410.37	768.08	786.91	1493.84	2765.58	2194.69	1546.95	1309.92	3910.75	2020.79	3.55116	2.46366
T-box riboswitch	SAUSA300s012	1390185	1390390	8.65	21.1	6.87	5.28	34.16	13.18	12.08	26.64	16.14	16.01	26.96	11.57	26.18	12.25	11.12	11.14	25.08	5.5	3.58	14.82	15.94	21.41	34.84	53.89	109.06	133.99	20.67	61.69	52.37	55.99	3.49719	3.778
T-box riboswitch	SAUSA300s018	1784564	1784849	1187.91	1454.39	498.63	359.05	380.96	282.25	389.5	489.34	90.15	570.24	367.27	175.9	450.82	144.25	178.28	1454.39	990.07	192.5	169.62	458.12	1309.92	2579.78	918.54	352.55	2126	2022.33	2259.04	326.97	2677.79	1619.21	2.83952	3.53447
SAM riboswitch	SAUSA300s025	2444762	2444869	220.68	228.4	107.08	118.98	109.06	47.29	90.32	233.98	224.02	153.31	83.73	64.63	56.67	39.65	133.49	194.93	315.54	98.18	165.72	128.06	390.68	305.41	695.67	54.27	577.26	1142.02	287.82	62.4	780.64	477.35	3.11363	3.72755
sprF1	SAUSA300s033	2090208	2090350	762.36	1368.71	75.1	5.29	6.56	177.3	170.3	175.9	16.2	306.41	210.17	360.22	186.7	345.09	36.89	955.67	566.41	10.5	8.29	297.77	2194.69	879.86	7571.39	54.8	254.09	963.67	947.23	62.96	573.64	1500.26	4.89625	5.03832
rsaOA	SAUSA300s040	96983	97147	23.52	9.39	6.88	5.33	6.58	23.13	17.52	6.63	16.22	12.8	11.05	16.04	12.6	16.66	96.88	11.19	7.86	44.3	36.58	28.13	16.08	21.7	656.01	55.05	28.23	24.92	9.28	63.26	53.47	103.11	8.05547	3.66548
RsaB	SAUSA300s048	1846919	1846974	2.57	3.54	6.93	5.35	6.59	3.99	3.99	6.67	16.3	6.21	2.03	0.32	0.17	0.03	1.35	11.23	7.87	0	0	2.56	16.13	21.77	35.64	55.55	8.49	25.12	9.31	63.64	53.77	32.16	5.17874	12.5625
RsaC	SAUSA300s049	690547	691421	140.83	145.62	45.46	34.29	32.68	83.73	103.91	66.04	37.77	76.7	44.97	184.17	32.43	116.17	489.34	825	849.93	620.04	659.79	424.65	2924.68	4050.6	1508.33	16332.1	3256.92	2356.58	2074.17	2074.17	1866.9	4049.38	52.795	9.53581
RsaE	SAUSA300s051	991407	991568	36.19	46.7	6.94	34.89	6.6	32.94	25.38	15.52	16.36	24.61	21.41	36.89	30.37	29.3	8.99	11.24	31.2	3.2	4.13	19.64	204.86	21.81	35.68	55.71	58.02	25.15	66.34	63.8	53.82	65.02	2.64202	3.31059
RsaF	SAUSA300s052	991568	991619	17.94	18.48	6.95	5.39	6.6	4.02	4.02	6.69	16.39	9.61	2.05	0.36	0.29	11.53	0	11.26	7.89	0	0.32	3.74	16.14	21.84	35.72	55.8	40.3	25.2	9.32	63.9	53.89	35.79	3.72425	9.56952
RsaG	SAUSA300s053	256414	256608	100.48	136.67	45.64	57.23	60.08	222.08	184.17	825	813.76	271.68	305.41	50.28	239.11	95.55	532.23	157.96	72.2	482.9	370.3	256.21	2831.64	6590.64	5243.96	1238.34	2496.44	2579.78	3125.86	1606.24	873.77	2954.08	10.8734	11.5299
RsaJ	SAUSA300s055	2551224	2551302	3125.86	4050.6	1272.25	611.2	1116.38	1493.84	969.26	2126	1297.7	1784.79	105.9	33.14	132.48	65.25	2496.44	1100.46	1150.45	1368.71	1711.06	907.1	18150	10025.9	4440.28	9595.21	1254.67	450.82	263802	1215.16	1126.06	34451.1	19.3026	37.9794
Sau-13	SAUSA300s057	2771838	2771942	2.6	3.55	6.98	5.42	6.63	4.03	4.03	6.7	16.41	6.26	2.1	0.37	0.3	0.14	0	11.28	7.91	0	0	2.46	16.16	21.89	35.82	56.03	8.5	25.25	9.34	64.07	54.05	32.34	5.16613	13.1463
Sau-19	SAUSA300s058	2609223	2609437	1761.53	1741.24	849.93	413.89	390.68	911.88	1321.04	1309.92	560.53	1028.96	16.24	20.23	22.92	19.74	204.86	752.4	424.14	151.74	227.7	204.44	3010.2	3410.37	2449.15	56.11	6590.64	3630.42	2677.79	64.18	54.1	2438.11	2.36949	11.9258
Sau-31	SAUSA300s062	2356207	2356272	2.64	3.58	7.01	5.46	6.66	4.04	4.04	6.72	16.43	6.29	2.16	0.41	0.32	0.15	0	11.29	7.92	0	0	2.47	16.18	21.96	35.91	56.35	8.52	25.34	9.35	64.38	54.16	32.46	5.16057	13.1417
Sau-53	SAUSA300s064	215443	215659	2.67	15.28	7.02	17.61	6.67	4.07	4.07	6.73	16.45	8.95	2.19	0.43	9.4	0.15	0	11.31	7.94	0	0	3.49	16.2	21.99	35.96	56.42	8.53	25.38	9.39	64.48	54.21	32.5	3.63128	9.31232
Sau-59	SAUSA300s065	1075357	1075485	2.69	3.62	7.04	5.46	60.44	4.1	4.1	6.74	16.48	12.3	2.21	37.02	0.36	0.17	0	11.33	7.96	0	0	6.56	16.22	22.02	36.02	56.53	8.56	25.41	26.37	64.56	54.27	34.44	2.8	5.25
Sau-66	SAUSA300s067	774744	774824	2.71	14.39	7.04	5.47	6.69	4.13	4.13	6.76	16.51	7.54	2.25	0.51	9.8	0.29	0	11.34	7.96	0.96	0.51	3.74	16.24	22.05	36.14	56.67	28.78	25.49	9.4	64.72	54.43	34.88	4.62599	9.3262
Sau-5949	SAUSA300s069	2614661	2614720	2.78	3.68	7.05	5.5	6.7	4.14	4.14	6.78	16.56	6.37	2.27	0.53	0.37	0.3	0	11.36	7.98	0	0	2.54	16.28	22.11	36.24	56.78	8.57	25.57	9.43	64.86	54.57	32.71	5.13501	12.878
Sau-5949	SAUSA300s070	1993571	1993619	30.7	32.43	7.08	5.52	6.72	4.18	4.18	6.79	16.58	12.69	2.3	0.6	0.41	0.32	0	11.39	7.99	0	0	2.56	16.3	22.14	36.28	56.87	8.59	25.61	9.44	64.93	54.64	32.76	2.58156	12.7969
Sau-6072	SAUSA300s073	2678991	2679044	2.82	18.05	7.09	5.54	6.73	4.2	4.2	6.81	16.63	8.01	2.34	20.96	0.43	7.96	0	11.42	8	0	1.11	5.8	16.36	22.22	36.32	57	8.61	25.64	9.47	65.17	54.8	32.84	4.09988	5.66207
rsaOL	SAUSA300s075	867669	867759	1897.74	2924.68	873.77	589.37	615.73	625.57	486.87	573.64	228.99	979.6	1606.24	931.61	1573.56	1437.28	705.03	1064.43	1297.7	664.87	717.83	1110.95	4725.09	1680.72	1281.85	57.1	6953.28	5709.65	7979.6	65.32	54.85	3167.5	3.23346	2.85116
Teg32	SAUSA300s085	2765883	2765986	2.92	3.69	7.13	5.6	6.78	4.21	4.21	6.83	16.7	6.45	2.41	0.78	0.53	8.04	1.49	11.43	8.02	2.19	3.27	4.24	16.48	22.44	36.7	57.68	8.64	25.78	9.52	65.97	55.36	33.17	5.14264	7.82311
Teg39	SAUSA300s086	234867	235059	12.49	22.14	59.92	61.26	88.61	13.48	12.56	20.74	30.42	35.73	7.48	7.79	10.01	12.68	47.07	11.46	8.04	46.84	24.26	19.51	62.32	22.48	36.77	843.47	8.65	25.83	21.54	66.04	55.45	126.95	3.55304	6.50692
Teg43	SAUSA300s088	518156	518199	2.95	3.76	7.16	5.61	6.79	4.23	4.23	6.84	16.74	6.48	2.43	0.8	0.6	0.41	0	11.47	8.05	0	0	2.64	16.51	22.52	36.89	57.78	8.67	25.86	9.53	66.12	55.55	33.27	5.13426	12.6023
Teg60	SAUSA300s091	1165848	1166064	101.03	148.41	7.18	5.63	14.35	32.77	40.49	32.73	16.77	44.37	13.9	20.17	17.13	18.02	5.09	83.09	24.18	6.62	6.6	21.65	56.26	22.63	36.98	58.02	23.73	253.28	123.16	410.12	55.8	115.55	2.60424	5.33718
Teg105	SAUSA300s092	1324943	1324989	2.97	3.81	7.19	5.64	6.81	4.26	4.26	6.87	16.79	6.51	2.53	0.82	0.64	0.43	0	11.49	8.07	0	0	2.66	16.58	22.65	37.02	58.07	8.69	25.94	9.55	66.18	55.88	33.4	5.13057	12.5564
Teg106	SAUSA300s093	1327790	1327887	23.8	25.54	28.3	5.65	6.82	4.28	12.46	6.88	16.82	14.5	80.14	0.96	104.61	8.38	36.28	11.5	8.09	124.23	96.4	52.29	16.6	22.68	37.06	58.17	199.66	620.04	9.57	66.28	55.97	120.67	8.32207	2.30771
Teg121	SAUSA300s096	2040941	2040987	2.99	3.83	7.21	5.7	6.84	4.31	4.28	6.92	16.88	6.55	2.57	1.02	0.78	0.51	0	11.53	8.13	0	0	2.73	16.66	22.77	37.17	58.31	8.7	26.01	9.62	66.41	56.11	33.53	5.11908	12.2821
Teg124	SAUSA300s099	2086587	2086647	7330.36	9595.21	3548.41	4050.6	5030.55	3410.37	1238.34	3548.41	199.31	4216.84	5243.96	1341.53	4725.09	1711.06	8394.04	4440.28	3410.37	6953.28	6590.64	4756.69	10025.9	24210.4	2765.58	4725.09	17158	9595.21	86652.4	2194.69	2356.58	17742.6	4.20757	3.73004
Teg125	SAUSA300s101	2211213	2211246	3	3.85	7.24	5.72	6.88	4.33	4.31	6.93	16.92	6.58	2.6	1.11	0.8	0.6	0	11.57	8.16	0	0	2.76	16.74	22.88	37.29	58.6	8.75	26.18	9.65	66.77	56.42	33.7	5.12158	12.2101
Teg127	SAUSA300s102	2528136	2528173	3.04	3.86	7.25	5.73	6.9	4.43	4.33	6.94	16.95	6.6	2.64	1.21	0.82	0.64	0	11.58	8.18	0	0	2.79	16.77	22.92	37.34	58.66	8.76	26.23	9.68	66.86	56.53	33.75	5.11364	12.0968
Teg130	SAUSA300s103	2537566	2537630	3.08	3.89	7.27	5.76	6.92	4.45	4.43	6.95	16.97	6.64	2.67	1.23	0.96	0.78	0	11.6	8.19	0.43	0	2.87	16.79	22.98	37.39	58.74	8.77	26.25	9.69	66.99	56.6	33.8	5.09036	11.777
Teg141	SAUSA300s104	2825507	2825886	51.3	38.35	12.88	27.89	6.93	20.9	16.22	20.92	17.01	23.6	49.67	31.53	59.43	31.25	13.59	26.87	62.52	13.74	23.69	34.7	118.27	23	37.44	58.81	123.16	102.8	143.41	67.07	56.67	81.18	3.43983	2.33948
sprA1-AS	SAUSA300s107	1929239	1929299	76.45	65.48	39.95	26.12	77.14	29.89	39.91	159.78	17.07	59.09	13.11	14.49	17.48	0.82	51.7	11.68	8.22	8.7	19.9	16.23	16.85	23.07	5561.07	59.03	8.81	26.35	9.76	67.32	56.87	647.68	10.9609	39.9063
sprA2-AS	SAUSA300s108	2555439	2555489	43.57	31.48	44.36	5.78	34.96	34.89	45.77	97.32	68.65	45.2	2.69	1.35	8.7	0.96	12.62	11.7	8.24	2.6	5.28	6.02	420.3	23.1	748.47	59.09	41.1	26.37	197.04	67.42	56.93	182.2	4.03097	30.2658
sprA3-AS	SAUSA300s109	2653351	2653457	22.22	23.8	26.59	5.79	69.02	41.1	37.9	208.18	17.09	50.19	14.15	1.38	6.13	1.02	8.31	11.72	8.26	0.6	0.64	5.8	206.49	23.13	37.59	59.16	3910.75	5954.77	186.26	67.5	57	1166.96	23.2508	201.2
Teg155	SAUSA300s111	2628055	2628157	12.1	12.32	7.31	5.85	6.95	13.21	24.38	6.97	17.11	11.8	9.78	1.45	8.59	8.09	0	90.15	8.28	1.97	1.21	14.39	16.88	23.19	37.7	59.3	8.82	26.42	9.78	67.72	57.16	34.11	2.89068	2.3704
sbrE	SAUSA300s114	1804428	1804616	27.68	16.24	7.33	5.88	6.97	41.79	16.26	21.15	17.16	17.83	32.26	21.19	29.47	28.41	11.05	11.74	8.29	7.13	6.69	17.36	120.39	23.23	37.73	59.37	17.6	26.47	44.36	67.93	57.23	50.48	2.83118	2.90783
ssr7	SAUSA300s116	2580336	2580514	166.11	129.41	317.61	252.1	242.57	76.29	147.73	408.3	90.32	203.38	149.39	68.55	131.02	67.23	175.41	110.34	148.84	131.75	183.4	129.55	860.36	60.14	2259.04	59.54	2022.33	1297.7	292.16	493.76	1238.34	953.71	4.6893	7.36171
ssr8	SAUSA300s117	268232	268533	12.23	9.87	21.05	5.9	6.98	29.71	12.19	19.96	76.04	21.55	17.52	11.33	21.76	6.08	33.08	31.56	32.84	15.52	22.92	21.4	44.72	94.13	37.77	59.62	29.99	188.77	139.35	68.11	57.39	79.98	3.71137	3.73738
ssr16	SAUSA300s118	1370986	1371258	45.3	82.76	47.51	36.14	64.8	46.78	45.41	26.74	17.19	45.85	171.64	151.07	159.45	119.89	72.61	311.67	333.19	108.05	124.41	172.44	2765.58	1272.25	284.7	59.72	87.37	26.52	280.73	68.19	595.66	604.52	13.1847	3.50568
ssr29	SAUSA300s121	1831111	1831332	1084.12	1001.11	60.44	27.31	20.42	2831.64	2677.79	475.79	183.4	929.11	60.85	187.51	58.89	131.41	918.54	1897.74	1606.24	1238.34	1116.38	801.77	2579.78	3630.42	819.3	19907.8	860.36	246.37	1437.28	2301.61	1897.74	3742.29	4.02782	4.66754
ssr44	SAUSA300s124	2745778	2745930	114.21	148.1	44.02	42.34	26.37	88.9	49.82	63.98	17.22	66.11	17.43	13.64	8.62	20.59	6.6	11.77	8.33	7.29	9.37	11.52	276.39	23.29	260.42	59.85	156.61	26.54	331.27	68.43	57.5	140.03	2.11814	12.1554
ssr51	SAUSA300s126	787146	787216	3.24	15.45	7.36	23.4	6.99	4.47	4.47	6.98	17.27	9.96	2.71	1.49	1.02	1.11	2.03	11.82	8.34	1.35	0.15	3.34	16.95	356.21	37.9	59.99	107.08	150.83	9.8	68.65	57.68	96.12	9.6506	28.7784
ssr87	SAUSA300s132	583462	583571	5030.55	3548.41	1150.45	1454.39	1940.71	21995.6	17158	10855.4	25574.8	9856.47	938.07	2356.58	595.66	2831.64	42310.7	37446.3	37446.3	28972.5	34506.8	20822.7	12603.8	76788.2	7330.36	65730.4	86652.4	34506.8	70491.2	7571.39	65730.4	47489.5	4.8181	2.28066
ssr105	SAUSA300s136	1084070	1084374	136.47	125.59	142.35	92.38	121.38	95.8	117.56	95.93	17.42	104.99	63.7	60.14	69.47	50.78	112.83	169.28	155.22	266.64	237.07	131.68	2158.68	604.18	1116.38	60.44	573.64	424.14	332.13	69.22	58.24	599.67	5.71169	4.55399
ssr116	SAUSA300s138	787146	787216	3.36	23.98	36.24	5.95	7.02	4.49	4.49	6.99	17.43	12.22	2.78	1.52	1.11	1.21	0	11.87	8.38	0.37	2.16	3.27	17.03	471.3	38.25	60.6	79.13	280.73	9.91	69.37	58.36	120.52	9.86252	36.8563
ssr120	SAUSA300s139	1756307	1756465	203.59	193.42	20.27	14.61	46.36	179.69	174.8	52.37	17.45	100.28	28.14	60.85	24.38	58.81	330.22	786.91	241.82	344.17	292.92	240.91	3630.42	42310.7	711.88	25574.8	1409.04	768.08	32166	69.47	2449.15	12121.1	120.872	50.3136
ssr128	SAUSA300s140	636401	636794	252.63	389.5	23.36	53.66	15.22	89.08	142.62	80.38	50.11	121.84	264.46	40.6	438.25	49.34	742.55	1624.91	1100.46	757.51	748.47	640.73	3548.41	1606.24	2579.78	551.34	3768.08	2301.61	7571.39	249.87	717.83	2543.84	20.8785	3.97022
Teg103	SAUSA300s154	1203736	1203922	194.32	144.61	29.38	46.18	42.34	136.19	113.42	44.41	118.98	96.65	21.54	37.87	47.72	39.72	23.87	49.34	51.37	45.23	97.83	46.05	518.99	142.62	219.67	61.78	140.83	65.65	397.48	70.56	464.07	231.3	2.39317	5.0228
Teg16as	SAUSA300s156	120429	120710	70.56	37.99	70.96	98.72	53.77	65.03	71.17	36.43	17.61	58.03	8.5	27.59	40.44	20.92	2.78	33.3	19.74	6.95	4.97	18.35	120.93	154.39	38.75	121.12	170.3	211.66	161.01	70.79	59.24	123.13	2.12183	6.71008
Teg17as	SAUSA300s157	187146	187254	3.41	3.97	7.42	6.02	7.08	4.5	4.5	7.02	17.64	6.84	2.84	1.57	1.23	1.23	0	11.94	8.42	0	0	3.03	17.19	23.66	38.8	61.98	8.88	26.89	9.94	70.87	59.3	35.28	5.15789	11.6436
Teg23as	SAUSA300s161	2154001	2154084	3.43	13.82	7.45	6.04	7.11	4.51	4.51	23.19	17.72	9.76	2.92	1.63	1.29	1.29	0	11.97	8.44	0	0	3.06	17.24	23.73	38.93	62.24	8.89	26.96	9.98	71.17	59.54	35.41	3.62807	11.5719
Teg25as	SAUSA300s162	2533646	2533893	3.5	3.99	7.47	6.07	7.13	4.53	4.53	7.04	17.75	6.89	2.95	1.67	1.35	1.35	0	11.99	8.45	0	0	3.08	137.62	260.91	161.01	62.32	8.9	27.01	9.99	1022.11	59.62	194.39	28.2134	63.1136
Teg36as	SAUSA300s164	2415116	2416067	254.75	371.26	24.89	6.08	31.37	493.76	546.34	76.97	17.78	202.58	69.94	137.32	86.55	161.95	107.37	607.85	443.62	130.47	148.57	210.4	256.14	551.34	1437.28	62.52	532.23	825	955.67	71.36	691.08	598.07	2.95227	2.84254
Teg38as	SAUSA300s165	418051	418157	3.51	4.02	7.48	6.11	7.16	4.58	4.55	7.05	17.81	6.92	2.99	1.72	1.45	1.45	0	12.02	8.48	0	0	3.12	17.27	23.8	39.06	62.6	8.93	27.08	10.01	71.48	59.78	35.56	5.13873	11.3974
Teg40as	SAUSA300s166	870082	870381	10.32	54.21	7.49	6.12	7.18	4.62	4.58	7.08	17.83	13.27	3	16.41	7.05	6.84	2.92	12.03	8.49	0	0.03	6.31	17.29	23.83	873.77	62.65	24.82	27.14	10.03	71.58	59.85	130.11	9.80482	20.6197
Sau-85	SAUSA300s169	1332225	1332383	10.03	4.03	7.51	6.13	7.19	4.68	17.94	7.09	17.86	9.16	11.33	8.41	15.1	6.69	3.38	12.05	8.5	1.57	2.6	7.74	17.33	23.9	39.18	62.96	8.94	27.23	10.04	71.91	60.08	35.73	3.90066	4.61628
Sau-17	SAUSA300s174	1456810	1488076	5.29	5.78	8.67	7.08	8.28	6.59	6.34	9.34	21.19	8.73	7.25	5.04	6.62	4.58	4.43	13.74	9.8	4.9	4.5	6.76	21.05	24.06	48.83	83.26	10.81	34.04	11.64	72.4	77.39	42.61	4.88087	6.30325
Sau-34	SAUSA300s178	2766208	2769004	11.77	11.68	12.49	16.6	12.35	4.74	9.25	7.16	18.05	11.57	3.04	9.68	1.49	1.52	16.74	12.12	8.62	15.1	17.81	9.57	17.48	24.18	39.57	63.64	9	27.52	10.08	72.71	60.77	36.11	3.121	3.77325
Sau-37	SAUSA300s179	2791629	2792195	3.55	4.07	11.34	6.2	7.24	4.76	4.7	7.18	66.99	12.89	3.08	1.83	1.52	1.56	0	12.14	13.47	0	0	3.73	17.5	35.91	39.65	63.7	9.02	27.55	17.94	72.84	60.85	38.33	2.97362	10.2761
Sau-72	SAUSA300s181	1390365	1393426	7.13	4.1	12.79	16.82	16.04	6.62	8.05	11.31	18.11	11.22	9.7	6.67	11.47	6.56	8.24	17.69	14.35	8.83	8.24	10.2	17.55	24.23	39.77	63.9	9.03	27.64	11.87	73.04	61.03	36.45	3.24866	3.57353
Sau-6079	SAUSA300s182	461303	462824	3.61	4.13	7.56	6.23	7.27	11.74	18.64	7.21	18.12	9.39	3.13	9.69	1.56	6.78	1.83	12.19	8.64	2.71	1.57	5.34	17.58	24.26	39.8	63.98	34.56	27.68	16.07	73.13	61.08	39.79	4.23749	7.45131
Sau-6297	SAUSA300s183	1163730	1165428	17.45	11.23	12.32	30.18	26.03	4.78	4.71	40.94	30.67	19.81	24.28	22.77	24.21	22.68	7.86	12.2	8.65	13.02	13.37	16.56	46.46	75.91	39.86	64.07	22.92	27.72	29.43	73.25	61.17	48.98	2.47249	2.95773
Sau-6307	SAUSA300s184	2480855	2482978	12.4	21.15	14.18	21.15	7.29	22.4	26.29	14.04	18.15	17.45	14.49	15.77	16.22	15.54	12.12	15.75	8.67	10.48	14.24	13.7	17.6	24.28	39.91	64.18	13.38	49.82	10.1	73.35	61.26	39.32	2.2533	2.87007
Sau-6405	SAUSA300s187	1603546	1604720	22.65	18.43	14.66	11.82	23.19	25.08	12.38	40.87	39.32	23.16	26.29	28.5	22.22	25.12	15.39	38.64	26.09	12.66	10.51	22.83	68.43	82.61	40	91.65	16.04	27.78	39.28	73.65	61.54	55.67	2.40371	2.43846
Sau-6524	SAUSA300s191	1120084	1121312	32.59	32.8	7.59	6.28	7.31	22.27	25.83	22.48	18.21	19.49	20.85	17.81	14.19	15.39	12.1	12.25	42.97	12.03	15.39	18.11	17.66	24.38	40.15	64.63	43.11	27.89	81.43	74.04	61.9	48.36	2.48127	2.67035
Sau-6667	SAUSA300s193	636767	637192	3.68	10.17	7.61	6.29	7.33	11.09	13.43	7.24	18.23	9.45	13	12.1	8.99	14.66	3.41	24.5	24.38	3.95	3.85	12.09	17.72	24.47	40.25	64.8	9.04	27.98	20.27	74.21	62.04	37.86	4.00635	3.13151
Sau-6745	SAUSA300s195	2713518	2714477	7.3	4.2	7.62	34.16	7.34	4.84	6.25	7.25	18.26	10.8	3.2	1.86	2.64	1.63	3.24	12.31	8.72	1.76	2.25	4.18	17.78	24.53	40.3	64.93	9.05	28.04	10.17	74.45	62.24	36.83	3.41019	8.811
Sau-6751	SAUSA300s196	1030119	1030692	12.53	10.08	7.64	8.61	9.94	15.6	4.76	7.27	18.29	10.52	16	16.63	7.99	10.37	4.13	12.32	19.55	1.23	3.04	10.14	17.81	24.57	40.35	65.03	9.07	28.07	14.15	74.56	62.32	37.33	3.54848	3.68146
Sau-6769	SAUSA300s197	868892	869320	3.69	10.12	7.66	17.81	10.79	9.27	8.94	7.29	18.32	10.43	8.45	7.87	7.25	5.09	3.27	12.35	8.73	2.34	2.05	6.38	17.83	24.6	40.39	65.17	9.08	28.14	25.08	74.71	62.4	38.6	3.70086	6.05016
Sau-6904	SAUSA300s202	1335704	1337634	6.88	6.95	7.67	6.34	7.36	7.7	5.78	10.59	18.35	8.62	6.9	4.07	4.58	6.6	1.67	12.36	8.76	2.03	1.52	5.39	17.88	24.66	40.49	65.32	9.1	28.3	10.19	75.1	62.65	37.08	4.30162	6.87941
RsaX01	SAUSA300s203	37096	37697	7.43	6.17	14.35	10.7	15.04	9.49	8.13	7.3	18.36	10.78	6.48	4.7	9.43	7.55	52.71	19.71	18.98	71.48	77.06	29.79	17.91	24.7	40.56	65.38	21.99	28.33	10.2	75.21	432.1	79.6	7.38404	2.67204
RsaX04	SAUSA300s204	155961	156058	18.77	4.23	7.69	6.35	7.37	4.88	4.8	7.31	18.39	8.87	23.04	1.94	15.22	1.68	4.76	96.88	8.77	4.14	4.28	17.86	17.94	24.72	40.6	65.48	9.11	28.36	81.34	75.36	62.75	45.07	5.08117	2.52352
RsaX11	SAUSA300s205	1191255	1191517	3.76	18.18	23.4	15.89	7.38	14.12	4.82	7.33	18.43	12.59	3.27	1.97	4.04	9.43	8.46	12.38	8.8	14.52	25.3	9.8	17.96	24.75	1001.11	65.57	9.13	127.42	10.23	75.47	62.88	154.95	12.3074	15.8112
JKD6008sRNA037	SAUSA300s208	285814	285954	15.13	4.28	7.7	15.38	7.4	11.14	19.25	7.34	18.48	11.79	15.56	8.86	9.09	10.99	5.79	12.42	8.81	10.76	23.9	11.8	18.05	71.91	40.79	65.81	31.65	28.46	96.07	75.7	63.11	54.62	4.63274	4.62881
JKD6008sRNA073	SAUSA300s211	432768	432928	3.81	4.31	7.71	6.36	7.42	4.89	4.84	7.37	18.53	7.25	19.22	7.02	14.93	9.16	6.83	12.46	8.83	18.84	21.23	13.17	18.11	24.92	40.87	66.04	9.15	28.5	10.28	76.04	63.26	37.46	5.1669	2.84434
JKD6008sRNA084	SAUSA300s212	443938	443984	3.83	4.33	7.72	6.38	7.43	4.9	4.86	7.38	18.56	7.27	3.38	2.1	1.68	1.72	0	12.46	8.84	0	0	3.35	18.12	24.95	40.94	66.12	9.16	28.55	10.29	76.17	63.33	37.52	5.16094	11.2
JKD6008sRNA086	SAUSA300s213	450796	450866	3.85	4.43	7.74	6.4	7.45	4.94	4.88	7.4	18.59	7.3	3.41	2.12	1.72	1.76	0	12.49	8.86	0	0.15	3.39	18.15	24.98	40.99	66.18	9.17	28.58	10.31	76.29	63.44	37.57	5.14658	11.0826
JKD6008sRNA089	SAUSA300s214	456228	456418	12.56	12.79	7.77	6.41	7.47	13.57	9.4	7.42	18.61	10.67	3.43	2.16	1.76	8.44	14.6	12.51	8.88	12.02	6.4	7.8	18.18	25.03	41.04	66.28	33.71	28.62	21.72	76.45	63.56	41.62	3.90066	5.3359
JKD6008sRNA103	SAUSA300s215	518415	518453	3.86	4.45	7.79	6.42	7.48	4.97	4.89	7.43	18.64	7.33	3.5	2.19	1.83	1.83	0	12.53	8.89	0	0	3.42	18.21	25.08	41.1	66.34	9.19	28.67	10.32	76.55	63.64	37.68	5.14052	11.0175
JKD6008sRNA119	SAUSA300s217	574786	576028	3.94	4.47	7.81	6.47	7.51	5	4.94	7.47	18.7	7.37	3.54	2.25	1.91	1.86	0	12.56	8.92	0	0	3.45	18.26	25.15	41.2	184.87	9.21	28.75	10.39	76.72	85.31	53.32	7.23474	15.4551
JKD6008sRNA150	SAUSA300s221	788245	788318	21.65	32.04	7.83	6.48	7.53	5.04	4.97	7.48	18.77	12.42	3.55	2.27	7.11	1.91	0	12.59	8.93	0.36	0.14	4.1	150.61	25.3	41.31	66.68	9.23	28.83	72.2	77.06	63.9	59.46	4.78744	14.5024
JKD6008sRNA151	SAUSA300s222	789554	789618	3.95	4.49	7.84	6.5	7.55	5.04	4.99	7.49	18.82	7.41	3.58	2.3	1.94	1.94	0	12.6	8.94	0	1.38	3.63	18.29	25.34	41.35	66.77	9.25	28.87	10.41	77.14	63.98	37.93	5.11876	10.449
JKD6008sRNA153	SAUSA300s223	797502	797565	3.97	4.5	7.86	6.52	7.56	5.06	5	7.51	18.84	7.42	3.61	2.34	1.97	1.97	0	12.62	8.95	0.51	2.43	3.82	18.32	25.38	41.4	66.86	9.27	28.91	10.43	77.25	64.07	37.99	5.11995	9.94503
JKD6008sRNA169	SAUSA300s225	869579	869870	25.67	36.89	28.33	34.32	42.87	10.86	10.39	7.53	18.87	23.97	46.51	30.3	45.06	28.33	2.16	12.63	48.58	4.58	2.92	24.56	115.75	25.41	41.49	67.07	30.84	28.94	47.25	77.67	309.54	82.66	3.44848	3.36564
JKD6008sRNA187	SAUSA300s228	1003156	1003978	13.62	19.78	7.89	6.55	7.59	5.09	5.04	18.23	82.15	18.44	9.19	8.76	8.46	10.94	0	25.22	8.97	2.43	0	8.22	18.39	63.2	41.69	67.32	22.27	29.18	20.59	149.68	64.31	52.96	2.87202	6.44282
JKD6008sRNA192	SAUSA300s230	1023245	1023466	8.41	8.34	17.09	32.73	7.61	5.15	5.04	7.55	18.94	12.32	7.09	6.02	6.04	2.03	2.25	12.65	8.98	5.7	3.2	6	18.46	25.54	41.79	67.5	9.31	29.3	10.51	78.2	64.48	38.34	3.11201	6.39
JKD6008sRNA205	SAUSA300s233	1157325	1157646	14	31.77	7.92	6.58	12.23	21.33	5.06	19.26	18.98	15.24	3.62	7.01	3.69	7.37	4.82	12.68	9	2.25	2.38	5.87	42.59	25.61	41.89	67.81	63.44	29.38	10.55	78.48	64.63	47.15	3.09383	8.03237
JKD6008sRNA206	SAUSA300s234	1157672	1157844	9.49	17.16	7.94	6.59	7.62	10.12	5.09	7.59	19.01	10.07	3.68	4.84	2.03	2.05	1.23	12.7	9.02	2.3	1.63	4.38	18.51	25.64	41.94	67.93	9.32	29.43	10.57	78.63	64.72	38.52	3.82522	8.79452
JKD6008sRNA207	SAUSA300s235	1158395	1158595	18.29	21.65	27.68	12.74	40.39	16.26	31.68	41.35	155.22	40.59	16.95	21.96	36.53	13.14	41.84	152.41	25.75	47.2	40.25	44	604.18	95.1	752.4	68.01	266.64	29.47	346.35	78.73	64.8	256.19	6.31165	5.8225
JKD6008sRNA243	SAUSA300s236	1540811	1540995	35.77	63.7	7.96	6.6	7.64	29.3	118.98	29.3	19.04	35.37	19.71	35.91	31.72	31.77	26.89	105.14	27.75	27.64	10.25	35.2	63.9	443.62	42	68.11	90.65	29.52	102.39	78.8	669.54	176.5	4.9901	5.0142
JKD6008sRNA258	SAUSA300s237	1755076	1755314	8.05	19.29	7.96	11.68	7.66	14.88	8.7	7.59	19.06	11.65	9.13	16.3	5.83	15.3	11.34	12.72	60.08	6.36	7.22	16.03	18.53	25.67	42.05	68.19	9.34	29.56	57.16	78.93	64.86	43.81	3.76052	2.733
JKD6008sRNA281	SAUSA300s241	1906187	1907164	5.18	7.22	7.98	6.6	7.67	5.18	9.94	7.61	19.11	8.5	3.68	6.38	7.04	7.34	4.28	12.74	9.03	4.55	5.4	6.72	18.56	25.71	42.09	68.37	9.35	29.59	10.59	79.13	65.17	38.73	4.55647	5.76339
JKD6008sRNA304	SAUSA300s244	35817	35934	3.99	4.53	7.99	16.97	41.2	63.98	88.61	68.29	107.08	44.74	20.27	8.02	19.44	12.08	4.5	177.66	9.05	0	0	27.89	18.64	25.83	42.25	68.65	10855.4	12603.8	10.64	644.33	65.38	2703.88	60.4354	96.948
JKD6008sRNA327	SAUSA300s246	2244882	2245081	2194.69	2356.58	413.89	160.16	213.67	1546.95	2301.61	905.61	246.99	1148.9	63.11	75.03	77.39	60.52	1074.73	3768.08	2402.82	911.88	1227.39	1073.44	8394.04	7571.39	5709.65	68.84	15541.1	13600.7	76788.2	3410.37	4440.28	15058.3	13.1067	14.0281
JKD6008sRNA328	SAUSA300s247	2246683	2246949	12.94	13.29	8	15.73	7.7	8.69	5.18	12.03	19.17	11.41	14.12	13.5	11.05	16.79	27.08	12.77	9.07	23.46	33.57	17.94	18.7	48.17	42.34	68.91	45.34	156.61	42.2	79.59	189.2	76.78	6.72918	4.27982
JKD6008sRNA331	SAUSA300s249	2259030	2259284	98.54	107.66	38.64	33.61	13.25	46.7	28.46	45.71	88.9	55.72	22.33	29.59	33.88	24.43	58.89	35.72	55.97	88.75	97.18	49.64	18.75	25.94	155.95	450.82	125.18	711.88	105.48	79.79	65.65	193.27	3.46859	3.89343
JKD6008sRNA348	SAUSA300s251	2385282	2386389	53.82	67.5	43.17	57.88	49.24	37.9	46.51	54.34	23.17	48.17	34.41	57.16	42.14	65.65	55.62	64.07	111.5	33.99	49.82	57.15	148.84	101.03	220.68	69.15	119.66	299.22	168.49	80.14	65.81	141.45	2.93647	2.47507
JKD6008sRNA357	SAUSA300s252	2439892	2441620	13.57	11.92	8.02	6.66	7.74	59.72	60.52	46.11	76.89	32.35	13.18	14.73	18.11	15.7	22.27	42.05	46.88	18.59	19.96	23.5	283.91	26.01	209.17	134.52	62.52	29.85	58.31	80.27	65.88	105.61	3.26461	4.49404
JKD6008sRNA368	SAUSA300s255	2539601	2539971	14.76	4.58	8.04	6.67	11.36	7.81	12.82	7.67	19.26	10.33	3.81	2.41	2.1	2.16	2.57	12.83	9.1	3.89	2.64	4.61	18.87	26.09	42.64	69.37	9.43	29.99	10.7	80.51	66.12	39.3	3.80445	8.52495
Teg31	SAUSA300s256	2665077	2665184	11.82	4.62	8.05	6.69	7.77	5.29	5.28	7.69	41.49	10.97	3.83	2.43	2.12	2.19	0	12.86	9.11	0	0	3.62	18.88	26.12	42.7	69.47	9.44	30.03	10.71	80.67	66.18	39.36	3.58797	10.8729
JKD6008sRNA390	SAUSA300s258	2680948	2681248	10.31	7.56	8.07	6.7	7.79	10.76	10.23	20.02	19.29	11.19	9.98	9.19	10.19	9.41	42.97	12.88	19.04	19.87	27.72	17.92	18.91	26.23	42.83	69.63	9.45	30.06	10.72	80.78	66.28	39.43	3.52368	2.20033
JKD6008sRNA393	SAUSA300s259	1636726	1636889	4.02	9.43	19.94	6.72	7.81	5.33	5.29	7.7	19.32	9.51	3.85	2.53	2.16	4.82	0.03	12.89	9.13	0.32	0.3	4	18.94	26.25	42.87	69.71	9.47	30.09	10.74	80.87	66.34	39.48	4.15142	9.87
JKD6008sRNA401	SAUSA300s262	2777729	2780618	8.38	9.09	8.09	8.93	7.82	8.93	6.23	7.71	19.36	9.39	38.06	14.93	41.69	12.77	13.21	20.3	9.15	26.54	17.29	21.55	52.05	68.19	43.03	114.21	87.16	79.79	57.59	81.23	66.5	72.19	7.68797	3.34988
tsr2	SAUSA300s266	57711	57804	24.57	12.94	8.11	6.73	7.84	28.94	12.79	21.43	19.42	15.86	3.86	11.14	9.11	12.12	0.82	12.95	9.17	5.18	3	7.48	19.04	26.42	43.17	70.33	9.53	30.3	10.79	81.53	66.86	39.77	2.50757	5.31684
tsr5	SAUSA300s269	79345	79425	4.03	4.68	8.15	6.78	7.86	5.39	5.35	7.74	19.44	7.71	3.89	2.6	2.21	2.25	0.14	13	9.19	0	0	3.7	19.11	26.54	43.33	70.56	9.58	30.42	10.84	81.91	67.16	39.94	5.18029	10.7946
tsr6	SAUSA300s270	120784	120897	4.04	11.6	8.16	6.79	7.87	5.4	5.39	31.56	19.47	11.14	3.94	2.64	2.25	5.7	0.15	13.02	9.21	2.38	2.12	4.6	19.14	26.57	43.36	70.68	9.6	30.45	10.86	82.03	67.23	39.99	3.58977	8.69348
tsr7	SAUSA300s271	169902	170079	104.96	141.07	130.17	111.39	171.36	121.12	133.99	291.31	387.19	176.95	74.21	52.89	78.48	64.93	78.07	51.75	28.58	79.45	109.9	68.7	129.21	26.59	227.16	70.79	757.51	1176.2	22.52	496.07	1573.56	497.73	2.81283	7.24498
tsr11	SAUSA300s275	356688	356782	4.07	4.7	8.18	6.81	7.91	5.42	5.4	7.77	19.55	7.76	3.95	2.67	2.27	2.27	0.8	13.04	9.23	0	0	3.8	19.25	26.71	43.57	71.17	9.65	30.58	10.94	82.53	67.5	40.21	5.1817	10.5816
tsr12	SAUSA300s276	457271	457333	4.1	4.71	8.19	6.82	7.92	5.46	5.42	7.79	19.58	7.78	3.97	2.69	2.3	2.3	2.3	13.06	9.25	0.53	0.82	4.13	19.26	26.74	43.61	71.28	9.68	30.65	10.95	82.61	67.63	40.27	5.17609	9.75061
tsr14	SAUSA300s278	834339	834885	197.93	300.24	253.28	205.64	357.77	173.26	216.08	220.68	263.04	243.1	92.55	87.89	78.73	58.07	171.36	748.47	554.38	200.73	170.6	240.31	886.09	620.04	1309.92	256.64	548.97	752.4	272.59	592.38	406.66	627.3	2.58042	2.61038
tsr15	SAUSA300s279	896562	897379	56.67	15.6	8.2	25.2	7.94	36.14	15.28	7.82	19.63	21.39	52.44	32.18	26.37	26.25	4.71	89.46	9.28	18.87	8.16	29.75	19.32	26.83	1573.56	122.68	9.7	102.6	64.93	82.86	67.81	230.03	10.7541	7.7321
tsr19	SAUSA300s283	1080301	1080394	4.14	33.18	8.22	6.83	7.96	5.5	19.36	7.84	19.71	12.53	4.04	2.78	2.38	2.38	1.57	104.11	9.31	1.72	0.36	14.29	19.42	26.94	43.94	71.77	9.78	30.84	10.99	83.37	68.19	40.58	3.23863	2.83975
tsr23	SAUSA300s287	1256520	1256545	4.18	4.76	8.24	6.84	7.98	5.52	5.47	7.86	19.8	7.85	4.07	2.82	2.41	2.41	0.17	13.14	9.32	0	0	3.82	19.44	27.06	44.11	72.2	9.8	30.87	11.01	84.26	68.43	40.8	5.19745	10.6806
tsr27	SAUSA300s291	1642819	1642923	4.2	12.14	8.28	6.88	33.83	5.54	5.5	7.87	19.86	11.57	4.1	2.84	8.41	2.43	2.69	13.16	9.34	0.64	2.97	5.18	19.51	27.18	44.21	72.48	9.94	30.99	11.07	84.66	68.65	40.97	3.54105	7.90927
tsr28	SAUSA300s292	1715899	1715975	4.21	4.78	8.29	6.9	7.99	5.57	5.52	7.89	19.87	7.89	4.13	2.92	2.43	2.53	0.29	13.18	9.35	0.03	0	3.87	19.53	27.23	44.26	72.54	9.96	31.04	11.09	84.8	68.73	41.02	5.19899	10.5995
tsr32	SAUSA300s296	2337921	2338072	4.26	4.8	8.33	6.92	8.01	10.71	5.54	7.91	19.96	8.49	4.14	11.31	11.9	9.39	8.07	13.23	9.4	6.21	8.81	9.16	19.6	27.34	44.41	72.92	10.01	31.2	11.13	85.31	69.02	41.22	4.85512	4.5
tsr34	SAUSA300s298	2591031	2591131	23.17	24.92	8.34	6.94	8.04	34.96	24.66	64.93	20.02	24	4.18	2.95	13.3	2.57	28.26	92.95	9.41	9.35	16.2	19.91	111.17	27.45	371.26	73.13	10.03	31.32	380.96	85.59	69.15	128.9	5.37083	6.47413
tsr38	SAUSA300s302	2664855	2664945	4.28	4.82	8.39	6.95	8.07	5.61	5.57	7.92	20.07	7.97	4.2	2.97	9.25	2.6	0.3	13.3	109.21	0.82	0	15.85	126.73	27.55	44.65	73.53	62.24	445.67	59.99	1176.2	2022.33	448.77	56.3074	28.3136
tsr39	SAUSA300s303	2811277	2811330	4.31	4.84	8.41	6.97	8.09	5.63	5.6	7.94	20.12	7.99	4.21	2.99	2.53	2.64	0.32	13.32	9.43	0.15	0	3.95	19.71	27.59	44.72	73.65	10.04	31.48	11.19	86.12	69.47	41.55	5.20025	10.519
