# Supplementary material for: Reading between the Lines: Utilizing RNA-Seq Data for Global Analysis of sRNAs in Staphylococcus aureus
Source: mSphere. 2020 Jul 29;5(4):e00439-20. doi: 10.1128/mSphere.00439-20 (PMC7392542; doi:10.1128/mSphere.00439-20)
Supplement: DATA SET S6 [file mSphere.00439-20-sd006.xlsx]

## Sheet: 303 sRNAs
Name	Feature ID	Chromosome region start	Chromosome region end	Liquid sample 1	Liquid sample 2	Liquid sample 3	Liquid Normalized means	5 h sample 1	5 h sample 2	5 h sample3	5 h Normalized means	1 day sample 1	1 day sample 2	1 day sample 3	1 day Normalized means	3 day sample 1	3 day sample 2	3 day sample 3	3 days Normalized means	5 h /liquid	1 day /liquid	3 days /liquid
T-box riboswitch	SAUSA300s001	12519	12752	1070.1	1282.67	1268.54	1207.1	1814.06	1721.94	1482.83	1672.95	1671.37	1282.67	1282.67	1412.24	1189.12	1507.96	1293.03	1330.03	1.38592	1.16994	1.10184
SAM riboswitch	SAUSA300s002	15974	16073	2078.97	2288.95	2357.31	2241.74	1396.5	866.1	1040.63	1101.08	245.6	125.79	379.91	250.43	351.01	235.03	437.31	341.12	0.491172	0.111712	0.152168
T-box riboswitch	SAUSA300s003	414526	414786	116.16	126.06	127.6	123.28	12.1	133.21	90.67	78.66	21.1	14.46	17.88	17.81	12.79	15.74	32.49	20.34	0.63806	0.144468	0.16499
Purine riboswitch	SAUSA300s004	436138	436242	0.41	0.27	0	0.23	1.38	1.43	0.09	0.97	0	0	4.28	1.43	0	0.5	0	0.17	4.21739	6.21739	0.73913
ffs	SAUSA300s005	508154	508441	74856.3	74856.3	74856.3	74856.3	24565.3	22254.7	37988.7	28269.6	48707	61262.7	48707	52892.2	15061.3	29247.9	37988.7	27432.6	0.377651	0.706583	0.366471
ssrA	SAUSA300s006	854459	854818	8657.56	8380.9	9021.27	8686.58	37988.7	29247.9	74856.3	47364.3	42661.3	37988.7	37988.7	39546.2	18107.7	42661.3	48707	36492	5.45258	4.55257	4.20096
SAM riboswitch	SAUSA300s007	879100	879234	544.61	598.41	583	575.34	544.61	228.99	711.7	495.1	856.41	251.04	386.52	497.99	151.45	452.97	403.9	336.11	0.860535	0.865558	0.584194
TPP riboswitch	SAUSA300s008	1073784	1073912	7.99	10.1	11.92	10	24.83	1.49	108.58	44.97	23.98	5.01	19.81	16.26	17.97	3.19	13.88	11.68	4.497	1.626	1.168
T-box riboswitch	SAUSA300s009	1131723	1131947	329.63	345.73	345.73	340.36	856.41	847.1	1207.99	970.5	959.29	1018.73	1055.9	1011.31	1048.8	1028.8	699.81	925.8	2.85139	2.9713	2.72006
T-box riboswitch	SAUSA300s010	1186868	1187063	276.72	277.78	290.02	281.5	1249.6	1207.99	1148.75	1202.11	682.23	794.25	841.3	772.59	1306.22	955.5	781.06	1014.26	4.27037	2.74455	3.60306
T-box riboswitch	SAUSA300s011	1389984	1390179	150.02	144.27	155.66	149.98	131.14	19.48	128.2	92.94	136.03	95.16	102.33	111.17	74.42	101.41	117.32	97.72	0.619683	0.741232	0.651554
T-box riboswitch	SAUSA300s012	1390185	1390390	70.12	70.68	77.9	72.9	109.44	119.89	120.67	116.67	23.78	26.57	30.08	26.81	13.1	15.38	31.12	19.87	1.60041	0.367764	0.272565
Lysine riboswitch	SAUSA300s013	1416546	1416722	332.8	354.79	335.8	341.13	669.67	621.97	881.06	724.24	146.41	37.72	313.81	165.98	358.69	140.65	227.45	242.26	2.12306	0.486559	0.710169
rnpB	SAUSA300s014	1502012	1502445	22254.7	24565.3	24565.3	23795.1	11792.5	11161.8	16012.2	12988.9	29247.9	22254.7	18107.7	23203.4	9021.27	22254.7	22254.7	17843.6	0.545863	0.975136	0.749884
FMN riboswitch	SAUSA300s015	1542069	1542204	307.38	387.35	331.86	342.2	141.06	265.84	306.23	237.71	385.54	364.32	257.01	335.63	452.97	262.3	204.79	306.69	0.694652	0.980801	0.89623
T-box riboswitch	SAUSA300s016	1724788	1724987	271.9	344.35	287	301.08	524.98	566.47	391.23	494.23	772.9	699.81	523.27	665.33	370.9	505.41	381.41	419.24	1.64152	2.20981	1.39245
Lysine riboswitch	SAUSA300s017	1782255	1782504	2693.78	2693.78	2841.37	2742.98	2776.7	1356.82	1660.69	1931.41	1340.82	2665.4	1609.42	1871.88	2463.41	1956.93	1534.13	1984.82	0.704128	0.682426	0.7236
T-box riboswitch	SAUSA300s018	1784564	1784849	1233.64	1319	1240.8	1264.48	1557.08	2058.7	1100.56	1572.11	1650.96	1881.95	1226.86	1586.59	1541.66	1517.19	1048.8	1369.22	1.24329	1.25474	1.08283
T-box riboswitch	SAUSA300s019	1842787	1843007	344.35	366.22	351.01	353.86	737.36	1107.97	890.96	912.09	915.07	872.84	794.25	860.72	1240.8	866.1	724.88	943.93	2.57754	2.43237	2.66752
FMN riboswitch	SAUSA300s020	1898367	1898533	193.3	228.34	222.51	214.72	463.1	476.02	484.93	474.68	695.25	363.41	312.94	457.2	367.58	677.44	593.26	546.09	2.21069	2.12928	2.54327
SAM riboswitch	SAUSA300s021	1915154	1915287	48.52	59.94	47.76	52.07	70.12	67.05	175.5	104.22	85.76	100.29	74.89	86.98	81.75	48.9	52.48	61.04	2.00154	1.67044	1.17227
RNAIII	SAUSA300s022	2146190	2146741	42661.3	37988.7	42661.3	41103.8	74856.3	42661.3	24565.3	47361	61262.7	18107.7	24565.3	34645.2	74856.3	61262.7	33942.8	56687.3	1.15223	0.842872	1.37912
TPP riboswitch	SAUSA300s023	2215393	2215496	0.42	3.12	3.56	2.37	1.4	90.12	0.09	30.54	3.68	6.29	0	3.33	3.68	0	6.19	3.29	12.8861	1.40506	1.38819
GlmS ribozyme	SAUSA300s024	2272144	2272418	801.29	785.76	827.05	804.7	569	692.83	571.45	611.09	677.44	507.24	746.75	643.81	374.64	434.58	407.2	405.47	0.759401	0.800062	0.503877
SAM riboswitch	SAUSA300s025	2444762	2444869	346.23	349.41	375.39	357.01	86.73	40.29	78.1	68.37	99.82	103.28	74.42	92.51	62.94	81.28	124.32	89.51	0.191507	0.259124	0.250721
ssrS	SAUSA300s026	1735801	1736040	16012.2	19830.1	18107.7	17983.3	29247.9	24565.3	42661.3	32158.2	33942.8	24565.3	61262.7	39923.6	33942.8	33942.8	24565.3	30817	1.78822	2.22003	1.71364
sprA1	SAUSA300s027	1929066	1929274	343.51	460.35	436.19	413.35	136.69	88.94	162.69	129.44	273.89	123.93	76.07	157.97	65.01	135.03	129.99	110.01	0.313149	0.38217	0.266142
sprA2	SAUSA300s028	2555485	2555685	416.25	476.02	464.36	452.21	112.29	255.57	133.86	167.24	371.67	176.47	116.93	221.69	166.17	220.05	201.71	195.97	0.369828	0.490237	0.433361
sprB	SAUSA300s029	1945316	1945426	37.14	36.96	31.05	35.05	28.68	1.56	0.1	10.11	126.36	37.29	66.95	76.87	30.81	59.78	58.89	49.83	0.288445	2.19315	1.42168
sprC	SAUSA300s030	1957737	1957916	24.5	21.24	31.53	25.76	1.43	1.58	17.56	6.86	21.8	24.89	14.09	20.26	82.64	13.24	15.94	37.28	0.266304	0.786491	1.4472
sprD	SAUSA300s031	2086359	2086511	15.94	18.26	13.85	16.02	1.49	1.63	0.1	1.07	8.84	12.25	0	7.03	6.88	0.97	0	2.62	0.0667915	0.438826	0.163546
sprE	SAUSA300s032	2087967	2088133	295.26	348.15	328.63	324.01	500.34	247.64	375.39	374.46	137.95	245.93	123.01	168.96	301.29	184.37	184.61	223.42	1.15571	0.521465	0.689547
sprF1	SAUSA300s033	2090208	2090350	3704.55	3898.68	3639.52	3747.58	2266.77	2266.77	1795.79	2109.78	2665.4	2595.72	1319	2193.38	748.39	2249.39	2737.3	1911.69	0.562971	0.585279	0.510113
sprF3	SAUSA300s034	2265083	2265248	3639.52	4822.86	3704.55	4055.64	4039.82	5281.44	4039.82	4453.7	5837.99	3317.35	4298.2	4484.51	3761.76	3179.47	3392.96	3444.73	1.09815	1.10575	0.849368
sprF2	SAUSA300s035	1022495	1022611	1684.13	1881.95	1814.06	1793.38	9710.73	6683.36	4169.27	6854.45	2181.16	1591.65	1133.23	1635.35	2031.91	3561.87	2195.28	2596.35	3.82208	0.911881	1.44774
sprF4	SAUSA300s036	1022864	1022979	25.5	34.04	30.51	30.02	1.56	36.88	0.12	12.85	54.11	24.08	17.93	32.04	3.19	1.99	19.31	8.16	0.428048	1.06729	0.271819
sprG1	SAUSA300s037	2090215	2090524	474.98	466.66	474.98	472.21	114.66	56.74	150.72	107.38	294.04	197.78	114.66	202.16	98.1	134.87	151.79	128.25	0.227399	0.428115	0.271595
sprG3	SAUSA300s038	2265227	2265407	330.48	407.2	357.85	365.18	285.3	108.23	188.69	194.07	425.62	183.39	140.21	249.74	193.68	193.08	249.63	212.13	0.531437	0.683882	0.580892
sprG2	SAUSA300s039	1022312	1022553	425.62	453.58	434.58	437.93	1517.19	658.38	328.63	834.73	398.66	167.89	172.56	246.37	201.06	451.72	190.73	281.17	1.90608	0.562578	0.642043
rsaOA	SAUSA300s040	96983	97147	30.37	30.51	39	33.29	118.09	152.07	82.39	117.52	79.27	118.81	90.83	96.31	99.08	113.67	90.52	101.09	3.53019	2.89306	3.03665
rsaOB	SAUSA300s041	414423	414526	215.54	240.24	271.9	242.56	30.88	311.59	228.34	190.27	39.31	22.14	71.64	44.36	0	29.15	57.25	28.8	0.784424	0.182883	0.118734
rsaOC	SAUSA300s042	771998	772168	0	0.42	0	0.14	1.58	1.65	0.12	1.12	0.27	7.46	2.76	3.5	2.01	0.34	3.52	1.96	8	25	14
rsaOD	SAUSA300s043	1676055	1676207	32.83	48.21	36.78	39.28	20.18	91.32	10.15	40.55	23.1	12.28	31.3	22.23	6.92	27.78	18.44	17.71	1.03233	0.565937	0.450866
rsaOE	SAUSA300s044	1887573	1887773	94.14	100.01	105.52	99.89	161.47	231.28	358.69	250.48	207.06	263.67	257.43	242.72	264.38	209.69	143.87	205.98	2.50756	2.42987	2.06207
rsaOF	SAUSA300s045	2029489	2029657	109.05	110.05	116.16	111.76	37.24	52.28	115.23	68.25	141.34	123.75	74.04	113.04	43.72	94.59	67.39	68.57	0.610684	1.01145	0.613547
rsaOG	SAUSA300s046	2430519	2430663	1240.8	1773.96	1300.9	1438.55	872.84	733.56	978	861.47	4039.82	2634.46	1396.5	2690.26	4298.2	2332.56	2078.97	2903.25	0.598846	1.87012	2.01818
RsaA	SAUSA300s047	643049	643189	387.35	534.51	423.89	448.59	44.79	103.03	47.32	65.05	564.62	66.73	120.74	250.7	168.97	106.9	142.44	139.44	0.14501	0.558862	0.310841
RsaB	SAUSA300s048	1846919	1846974	0	0	0	0	1.63	1.69	0.16	1.16	0	0	0	0	0	0	0	0	#DIV/0!	#DIV/0!	#DIV/0!
RsaC	SAUSA300s049	690547	691421	3221.04	3051.29	3179.47	3150.6	16012.2	16012.2	14048.4	15357.6	22254.7	19830.1	19830.1	20638.3	29247.9	18107.7	19830.1	22395.2	4.87449	6.5506	7.10825
RsaD	SAUSA300s050	706640	706817	660.4	945.87	760.83	789.03	1660.69	1609.42	754.46	1341.53	99.69	66.44	228.79	131.64	283.06	68.11	131.79	160.99	1.70023	0.166838	0.204035
RsaE	SAUSA300s051	991407	991568	317.61	297.35	323.51	312.82	323.51	295.26	312.35	310.38	140.4	214.81	176.24	177.15	240.24	190.96	118.51	183.23	0.9922	0.5663	0.585736
RsaF	SAUSA300s052	991568	991619	0	0	0	0	1.65	1.72	0.2	1.19	0	0	0	0	0	0	0	0	#DIV/0!	#DIV/0!	#DIV/0!
RsaG	SAUSA300s053	256414	256608	227.45	266.32	251.69	248.49	3179.47	4169.27	3051.29	3466.68	458.3	847.1	666.88	657.42	1650.96	1711.14	955.5	1439.2	13.951	2.64566	5.79178
RsaH	SAUSA300s054	840456	840580	107.87	159.01	113.87	126.91	128.87	118.81	198.8	148.83	409.42	265.84	163.9	279.72	384.55	218.16	175.26	259.33	1.17272	2.20408	2.04342
RsaJ	SAUSA300s055	2551224	2551302	0	0.08	0	0.03	1.69	1.75	0.22	1.22	0	0	0	0	0	0	0	0	40.6667	0	0
RsaK	SAUSA300s056	223439	223648	39.68	43.62	41.98	41.76	59.1	190.73	107.74	119.19	89.13	127.88	73.63	96.88	136.69	65.27	67.05	89.67	2.85417	2.31992	2.14727
Sau-13	SAUSA300s057	2771838	2771942	0	0	0	0	1.72	1.76	0.24	1.24	0	0	0	0	0	0	0	0	#DIV/0!	#DIV/0!	#DIV/0!
Sau-19	SAUSA300s058	2609223	2609437	68.79	75.06	72.54	72.13	29.62	40.36	46.33	38.77	50.46	48.05	55.09	51.2	72.72	47.43	34.54	51.56	0.537502	0.709829	0.71482
Sau-24	SAUSA300s059	1241404	1241475	0	0	0.41	0.14	1.75	1.78	21.72	8.42	0	9.24	7.46	5.57	0	0	0	0	60.1429	39.7857	0
Sau-27	SAUSA300s060	1299062	1299189	789.2	779.64	809.67	792.83	2181.16	801.29	1970.52	1650.99	1660.69	1455.4	1386.25	1500.78	1368.96	1534.13	1207.99	1370.36	2.0824	1.89294	1.72844
Sau-30	SAUSA300s061	2357243	2357422	3317.35	3264.37	2776.7	3119.47	3221.04	5432.53	5432.53	4695.37	2971.31	5432.53	4980.4	4461.42	2841.37	4405.43	4039.82	3762.21	1.50518	1.43019	1.20604
Sau-31	SAUSA300s062	2356207	2356272	0	0	0	0	1.76	1.82	0.27	1.28	0	0	0	0	0	0	0	0	#DIV/0!	#DIV/0!	#DIV/0!
Sau-50	SAUSA300s063	1529016	1529164	48707	48707	48707	48707	22254.7	19830.1	22254.7	21446.5	24565.3	29247.9	22254.7	25356	24565.3	37988.7	42661.3	35071.8	0.440317	0.520582	0.720057
Sau-53	SAUSA300s064	215443	215659	0	0	2.63	0.88	1.78	1.84	0.28	1.3	0	11.66	0	3.89	0	0	18.17	6.06	1.47727	4.42045	6.88636
Sau-59	SAUSA300s065	1075357	1075485	0	0	0	0	1.82	1.85	0.3	1.33	0	0	0	0	0	0	0	0	#DIV/0!	#DIV/0!	#DIV/0!
Sau-63	SAUSA300s066	442300	442398	0	0.55	0.1	0.21	1.84	1.87	0.32	1.34	0.56	0	0	0.19	4.02	0	0	1.34	6.38095	0.904762	6.38095
Sau-66	SAUSA300s067	774744	774824	7.17	2.14	1.38	3.56	1.85	1.91	19.43	7.73	0	15.43	0	5.14	0	3.55	0	1.18	2.17135	1.44382	0.331461
Sau-5949	SAUSA300s068	1868109	1868168	0	0	0	0	1.87	1.94	0.34	1.38	0	0	0	0	0	0	0	0	#DIV/0!	#DIV/0!	#DIV/0!
Sau-5949	SAUSA300s069	2614661	2614720	0	0	0	0	1.91	1.98	0.35	1.41	0	0	0	0	0	0	0	0	#DIV/0!	#DIV/0!	#DIV/0!
Sau-5949	SAUSA300s070	1993571	1993619	0	0	0	0	1.94	1.99	0.36	1.43	0	0	0	0	0	0	0	0	#DIV/0!	#DIV/0!	#DIV/0!
Sau-5971	SAUSA300s071	420046	420142	0	0.05	0.62	0.22	1.98	2.01	0.36	1.45	0	0	0	0	4.2	0	0	1.4	6.59091	0	6.36364
Sau-6053	SAUSA300s072	1012006	1012173	170.35	184.37	193.52	182.75	132.83	149.02	160.72	147.52	183.22	222.88	144.65	183.58	147.78	160.89	121.48	143.38	0.807223	1.00454	0.784569
Sau-6072	SAUSA300s073	2678991	2679044	0	0	0	0	1.99	2.03	0.37	1.46	0	0	0	0	0	0	0	0	#DIV/0!	#DIV/0!	#DIV/0!
rsaOI	SAUSA300s074	632858	633107	2158.19	2308.8	2288.95	2251.98	18107.7	14048.4	12475.6	14877.2	1711.14	3704.55	5432.53	3616.08	12475.6	3511.53	5281.44	7089.51	6.60628	1.60573	3.14812
rsaOL	SAUSA300s075	867669	867759	0	0	0	0	2.01	2.06	0.38	1.48	0	0	0	0	0	0	0.0098	0.00327	#DIV/0!	#DIV/0!	#DIV/0!
rsaOO	SAUSA300s076	1030705	1030914	370.11	408.07	385.54	387.91	154.2	41.2	80.17	91.86	88.25	79.53	70.68	79.49	108.71	59.52	86.52	84.92	0.236808	0.204919	0.218917
rsaOP	SAUSA300s077	1106852	1106984	118.51	121.7	127.46	122.55	70.51	110.62	104.91	95.34	82.25	101.14	98.45	93.95	25.24	81.4	61.51	56.05	0.777968	0.766626	0.457364
rsaOT	SAUSA300s078	2608637	2608828	8071.97	8071.97	8071.97	8071.97	48707	48707	33942.8	43785.6	74856.3	74856.3	74856.3	74856.3	42661.3	74856.3	74856.3	64124.6	5.4244	9.27361	7.94411
rsaOU	SAUSA300s079	2674380	2674473	0	0	0	0	2.03	2.08	0.4	1.5	0	0	0	0	0	0	0.02	0.00766	#DIV/0!	#DIV/0!	#DIV/0!
rsaOV	SAUSA300s080	2696303	2696430	416.91	478.21	511.81	468.98	2332.56	1024.55	1861.83	1739.65	329.63	831.58	1061.83	741.01	1801.28	1207.99	1507.96	1505.74	3.70943	1.58005	3.21067
rsaOX	SAUSA300s081	61851	61972	0	0	0	0	2.06	2.1	0.41	1.52	0	5.45	0	1.82	0	0	0.03	0.01	#DIV/0!	#DIV/0!	#DIV/0!
rsaOX	SAUSA300s082	68545	68661	0	0	0	0	2.08	2.12	0.42	1.54	0	0	0	0	0	0	0.04	0.01	#DIV/0!	#DIV/0!	#DIV/0!
Teg22	SAUSA300s083	2346857	2347060	127.46	134.87	135.16	132.5	300.77	226.57	254.34	260.56	237.6	262.58	306.23	268.8	419.96	297.35	338.75	352.02	1.96649	2.02868	2.65675
Teg27	SAUSA300s084	2499821	2501038	8380.9	7289.85	6950.68	7540.48	42661.3	61262.7	18107.7	40677.2	10444.3	4232.9	16012.2	10229.8	61262.7	16012.2	15061.3	30778.7	5.39452	1.35665	4.0818
Teg32	SAUSA300s085	2765883	2765986	0.44	0.28	0	0.24	2.1	2.14	0.44	1.56	0.49	6.32	0	2.27	3.7	2.21	0.04	1.98	6.5	9.45833	8.25
Teg39	SAUSA300s086	234867	235059	29.76	26.87	29.88	28.84	15.78	2.16	8.34	8.76	15.43	13	10.86	13.1	1.76	12.28	3.25	5.76	0.303745	0.45423	0.199723
Teg41	SAUSA300s087	477291	477496	55.34	62.11	57.25	58.23	14.67	2.2	7.93	8.27	11.88	9.61	17.56	13.02	3.73	8.7	12	8.14	0.142023	0.223596	0.13979
Teg43	SAUSA300s088	518156	518199	0	0	0	0	2.12	2.21	0.45	1.59	0	0	0	0	0	0	0.04	0.01	#DIV/0!	#DIV/0!	#DIV/0!
Teg49	SAUSA300s089	679024	679240	1336.75	1404.63	1503.37	1414.92	649.63	515.73	215.54	460.3	197.78	133.21	176.66	169.22	424.4	365.17	483.15	424.24	0.325319	0.119597	0.299833
Teg58	SAUSA300s090	1151065	1151329	144.48	167.57	159.77	157.27	70.59	87.75	226.57	128.3	174.84	52.99	270.48	166.1	166.59	78.27	159.27	134.71	0.815794	1.05615	0.856552
Teg60	SAUSA300s091	1165848	1166064	273.51	264.91	299.51	279.31	785.76	849.19	772.9	802.61	1258.32	1093.6	949.59	1100.5	915.07	959.29	986.45	953.61	2.87355	3.94007	3.41416
Teg105	SAUSA300s092	1324943	1324989	0	0	0	0	2.14	2.23	0.46	1.61	0	0	0	0	0	0	0.05	0.02	#DIV/0!	#DIV/0!	#DIV/0!
Teg106	SAUSA300s093	1327790	1327887	23.32	30.3	17.24	23.62	165.16	517.96	166.59	283.24	251.69	191.64	140.75	194.69	401.46	227.96	223.82	284.41	11.9915	8.24259	12.0411
Teg108	SAUSA300s094	1328002	1328103	1.65	0	3.66	1.77	2.16	2.24	15.5	6.64	8.88	6.41	4.38	6.56	3.79	14.48	0.05	6.11	3.75141	3.70621	3.45198
Teg116	SAUSA300s095	1608449	1608516	0	0	0	0	2.2	2.26	0.48	1.64	0	0	0	0	0	0	0.07	0.02	#DIV/0!	#DIV/0!	#DIV/0!
Teg121	SAUSA300s096	2040941	2040987	0	0	0	0	2.21	2.3	0.48	1.66	0	0	0	0	0	0	0.08	0.03	#DIV/0!	#DIV/0!	#DIV/0!
Teg122	SAUSA300s097	2080060	2080112	0	0	0	0	2.23	2.32	0.49	1.68	0	0.0098	0	0.00327	0	0	0.08	0.03	#DIV/0!	#DIV/0!	#DIV/0!
Teg123	SAUSA300s098	2120472	2120531	0	0	0	0	2.24	2.33	0.49	1.69	0	0.02	0	0.00766	0	0	0.09	0.03	#DIV/0!	#DIV/0!	#DIV/0!
Teg124	SAUSA300s099	2086587	2086647	0	0	0	0	2.26	2.36	0.5	1.71	0	0.03	0	0.01	0	0	0.09	0.03	#DIV/0!	#DIV/0!	#DIV/0!
Teg124	SAUSA300s100	895292	895418	4.67	5.63	7.8	6.03	25.12	2.38	12.1	13.2	0	5.27	0.0098	1.76	9.79	7.2	0.09	5.69	2.18905	0.291874	0.943615
Teg125	SAUSA300s101	2211213	2211246	0	0	0	0	2.3	2.4	0.51	1.74	0	0.04	0.02	0.02	0	0	0.09	0.03	#DIV/0!	#DIV/0!	#DIV/0!
Teg127	SAUSA300s102	2528136	2528173	0	0	0	0	2.32	2.51	0.52	1.78	0	0.04	0.03	0.02	0	0	0.09	0.03	#DIV/0!	#DIV/0!	#DIV/0!
Teg130	SAUSA300s103	2537566	2537630	0	0	0	0	2.33	2.55	0.53	1.8	0	0.04	0.04	0.03	0.0098	0	0.1	0.04	#DIV/0!	#DIV/0!	#DIV/0!
Teg141	SAUSA300s104	2825507	2825886	185.03	187.93	193.68	188.88	606.89	551.19	468	542.03	422.94	421.36	450.26	431.52	801.29	464.36	480.17	581.94	2.86971	2.28463	3.081
Teg147	SAUSA300s105	444440	444496	0	0	0	0	2.36	2.58	0.54	1.82	0	0.05	0.04	0.03	0.02	0	0.1	0.04	#DIV/0!	#DIV/0!	#DIV/0!
Teg151	SAUSA300s106	1616159	1616295	51.91	54.36	53.49	53.25	68.21	146.22	86.87	100.43	72.15	80.39	50	67.51	71.36	64.41	43.22	59.67	1.88601	1.26779	1.12056
sprA1-AS	SAUSA300s107	1929239	1929299	0	0	0	0	2.38	2.6	0.54	1.84	0	0.05	0.04	0.03	0.03	0	0.12	0.05	#DIV/0!	#DIV/0!	#DIV/0!
sprA2-AS	SAUSA300s108	2555439	2555489	0	0	0	0	2.4	2.63	0.55	1.86	0	0.07	0.05	0.04	0.04	0	0.12	0.05	#DIV/0!	#DIV/0!	#DIV/0!
sprA3-AS	SAUSA300s109	2653351	2653457	0	0.22	0.52	0.25	2.51	2.66	0.56	1.91	0	6.16	0.05	2.07	0.04	0	0.16	0.07	7.64	8.28	0.28
sprA3	SAUSA300s110	2653103	2653366	370.9	346.88	362.76	360.18	145.96	14.14	61.84	73.98	136.34	113.87	126.9	125.7	66.53	114.36	116.16	99.02	0.205397	0.348992	0.274918
Teg155	SAUSA300s111	2628055	2628157	0.45	0.3	0	0.25	2.55	2.7	0.57	1.94	7.3	0.08	0.07	2.48	0.04	7.07	6.27	4.46	7.76	9.92	17.84
sbrB	SAUSA300s112	1354681	1354791	94.21	73.39	89.13	85.58	174.84	234.36	257.43	222.21	160.13	135.32	221.62	172.36	278.08	198.8	211.27	229.38	2.59652	2.01402	2.6803
sbrC	SAUSA300s113	691375	691666	2308.8	2266.77	2266.77	2280.78	3561.87	8657.56	6348.44	6189.29	6460.36	5562.41	7516.97	6513.25	11792.5	7516.97	7799.5	9036.33	2.71367	2.85571	3.96195
sbrE	SAUSA300s114	1804428	1804616	32.12	31.05	33.54	32.24	33.32	2.73	43.62	26.56	96.87	28.62	21.31	48.93	26.99	42.74	37.03	35.58	0.823821	1.51768	1.1036
artR	SAUSA300s115	2252017	2252362	722.17	722.17	791.28	745.21	129.61	50.53	191.16	123.77	401.46	283.06	193.68	292.73	228.99	263.67	285.93	259.53	0.166087	0.392815	0.348264
ssr7	SAUSA300s116	2580336	2580514	207.31	233.99	205.34	215.55	2.58	2.76	36.48	13.94	120.92	22.34	43.46	62.24	16.97	51.18	60.83	42.99	0.0646718	0.28875	0.199443
ssr8	SAUSA300s117	268232	268533	21.37	14.85	18.59	18.27	20.37	12.62	25.5	19.5	18.26	12.34	40.81	23.81	46.33	22.48	24.99	31.27	1.06732	1.30323	1.71155
ssr16	SAUSA300s118	1370986	1371258	59.59	60.88	62.04	60.83	68.32	30.21	53.75	50.76	28.62	34.45	18.89	27.32	35.93	30.21	29.62	31.92	0.834457	0.44912	0.524741
ssr24	SAUSA300s119	1652722	1652955	86.87	94.86	96.87	92.87	135.73	191.91	372.55	233.4	134.25	136.69	186.38	152.44	131.66	96.5	114.89	114.35	2.51319	1.64143	1.23129
ssr28	SAUSA300s120	1765103	1765467	216.71	248.12	244.89	236.57	1306.22	1348.78	1067.08	1240.69	1179.84	1000.12	1089.54	1089.83	1020.79	1018.73	768.77	936.1	5.24449	4.6068	3.95697
ssr29	SAUSA300s121	1831111	1831332	186.38	188.69	195.16	190.08	2.6	38.58	36.78	25.99	48.78	48.78	52.92	50.16	21.68	48.73	50.74	40.38	0.136732	0.263889	0.212437
ssr39	SAUSA300s122	2371400	2371538	43.07	54.05	46.81	47.98	67.39	2.79	22.6	30.93	21.31	24.13	18.59	21.34	8.54	14.63	13.1	12.09	0.644644	0.444769	0.25198
ssr40	SAUSA300s123	2379615	2379860	57.54	45.81	50.36	51.24	75.85	142.06	132.16	116.69	116.68	107.4	87.16	103.75	75.27	103.03	92.11	90.14	2.27732	2.02479	1.75917
ssr44	SAUSA300s124	2745778	2745930	0.54	1.87	1.99	1.47	2.63	2.81	0.59	2.01	1.27	0.08	3.15	1.5	0.05	1.02	3.84	1.64	1.36735	1.02041	1.11565
ssr47	SAUSA300s125	589200	589293	130.51	115.87	115.62	120.67	210.1	161.06	173.81	181.66	149.58	221.82	345.01	238.8	497.1	307.38	284.56	363.01	1.50543	1.97895	3.00829
ssr51	SAUSA300s126	787146	787216	0	0	0	0	2.66	2.84	0.6	2.03	0	0.09	0.08	0.06	0.05	0	0.2	0.08	#DIV/0!	#DIV/0!	#DIV/0!
ssr54	SAUSA300s127	849566	849675	52.62	52.42	37.48	47.51	28.95	182.23	60.11	90.43	45.65	50	91.18	62.28	135.73	105.52	119.71	120.32	1.90339	1.31088	2.53252
ssr63	SAUSA300s128	897441	897752	62.04	69.28	63.73	65.02	30.59	2.86	24.99	19.48	21.94	8.3	8.67	12.97	9.85	17.37	11.88	13.03	0.2996	0.199477	0.2004
ssr68	SAUSA300s129	1166071	1167551	29.06	33.69	29.54	30.76	143.87	187.58	172.56	168	127.46	162.39	168.83	152.89	261.77	161.3	140.75	187.94	5.46164	4.97042	6.10988
ssr69	SAUSA300s130	2353454	2353597	40.23	41.35	38.38	39.99	65.18	29.27	109.34	67.93	41.7	80.06	66.02	62.59	53.26	57.76	44.79	51.94	1.69867	1.56514	1.29882
ssr82	SAUSA300s131	2235888	2236052	133.06	139.12	171.5	147.89	157.22	216.88	433.1	269.07	189.35	227.45	237.95	218.25	99.15	185.86	202.71	162.58	1.81939	1.47576	1.09933
ssr87	SAUSA300s132	583462	583571	553.18	524.98	547.36	541.84	425.62	945.87	1093.6	821.69	346.23	578.91	680.35	535.16	685.8	748.39	674.39	702.86	1.51648	0.987672	1.29717
ssr88	SAUSA300s133	1084362	1084556	465.56	444.23	465.56	458.45	844.91	933.58	1003.93	927.47	636.36	844.91	982.05	821.1	1773.96	903.99	789.2	1155.72	2.02306	1.79104	2.52093
ssr95	SAUSA300s134	1281307	1281416	44.23	43.57	43.86	43.89	29	2.89	14.21	15.37	37.2	50.05	9.79	32.35	52.22	40.07	49	47.09	0.350194	0.73707	1.07291
ssr100	SAUSA300s135	2830096	2830443	4039.82	4039.82	4039.82	4039.82	480.17	142.95	194.1	272.41	380.8	379.26	198.8	319.62	269.23	423.89	302.48	331.87	0.0674312	0.0791174	0.0821497
ssr105	SAUSA300s136	1084070	1084374	123.16	128.06	123.93	125.05	41.89	27.36	140.87	70.04	94.36	75.85	67.93	79.38	20.81	112.29	88.46	73.85	0.560096	0.634786	0.590564
ssr113	SAUSA300s137	1630805	1630942	197.78	181.45	198.6	192.61	163.9	106.48	74.04	114.81	223.06	168.83	151.79	181.23	164.99	166.97	148.38	160.12	0.596075	0.940917	0.831317
ssr116	SAUSA300s138	787146	787216	0	0	0	0	2.7	2.93	0.61	2.08	0	0.09	0.08	0.06	0.07	0	0.22	0.1	#DIV/0!	#DIV/0!	#DIV/0!
ssr120	SAUSA300s139	1756307	1756465	155.41	168.97	160.89	161.76	121.12	125.12	110.24	118.83	124.32	152.77	171.76	149.61	103.28	157.4	138.44	133.04	0.734607	0.924889	0.822453
ssr128	SAUSA300s140	636401	636794	4884.06	4884.06	4884.06	4884.06	61262.7	74856.3	48707	61608.7	5432.53	48707	33942.8	29360.8	48707	24565.3	29247.9	34173.4	12.6142	6.01155	6.99692
ssr153	SAUSA300s141	2388142	2388201	0	0	0	0	2.73	2.95	0.62	2.1	0	0.09	0.09	0.06	0.08	0	0.24	0.1	#DIV/0!	#DIV/0!	#DIV/0!
ssr155	SAUSA300s142	585394	585514	3.22	0.46	2.66	2.11	2.76	2.98	0.66	2.13	1.94	15.47	0.09	5.83	2.95	3.56	4.75	3.76	1.00948	2.76303	1.78199
ssr158	SAUSA300s143	1412591	1413049	25.65	25.09	24.5	25.08	7.64	2.99	10.08	6.9	7.57	2.84	4	4.8	0.92	5.97	7.95	4.95	0.27512	0.191388	0.197368
sprG4	SAUSA300s144	1022569	1022938	5.33	6.47	5.89	5.89	25.9	3.01	4.02	10.98	12.41	10.43	11.15	11.33	1.84	9.68	20.76	10.76	1.86418	1.9236	1.82683
Teg51	SAUSA300s145	793275	793631	47.56	53.49	58.51	53.19	16.82	35.71	46.48	33	37.66	38.86	36.88	37.8	17.01	50	30.21	32.4	0.620417	0.71066	0.609137
Teg45	SAUSA300s146	576096	576386	500.34	517.96	507.24	508.51	849.19	1070.1	1035.21	984.83	876.36	876.36	785.76	846.16	1195.1	1003.93	881.06	1026.7	1.9367	1.664	2.01904
Teg69	SAUSA300s147	1739245	1739574	401.46	433.1	425.62	420.06	1133.23	1336.75	1293.03	1254.34	818.45	964.69	1048.8	943.98	785.76	949.59	890.96	875.43	2.9861	2.24725	2.08406
Teg23	SAUSA300s148	2416109	2416409	5562.41	5687.01	5952.26	5733.89	1526.03	716.92	448.46	897.14	1202.51	359.78	429.56	663.95	658.38	872.84	546.35	692.52	0.156463	0.115794	0.120777
Teg26	SAUSA300s149	2490247	2490433	408.07	429.56	397.57	411.73	102.33	161.3	34.64	99.42	112.75	87.86	63.43	88.01	112.43	55.76	48.85	72.35	0.241469	0.213757	0.175722
Teg48	SAUSA300s150	678876	679003	4980.4	4652.99	4822.86	4818.75	1684.13	804.34	453.58	980.68	797.85	544.61	649.63	664.03	698.36	794.25	1107.97	866.86	0.203513	0.137801	0.179893
Teg134	SAUSA300s151	2714459	2714554	7.21	1.65	2.81	3.89	2.79	46.02	0.81	16.54	0	0.09	0.09	0.06	4.32	0	0.27	1.53	4.25193	0.0154242	0.393316
Teg13	SAUSA300s152	2080106	2080339	119.38	168.27	134.4	140.68	66.35	103.16	94.48	88	210.96	51.33	76.78	113.02	112.17	79.67	130.38	107.41	0.625533	0.803384	0.763506
Teg16	SAUSA300s153	2164565	2164789	383.15	409.42	391.23	394.6	507.24	992.09	1711.14	1070.16	31.89	33.32	239.62	101.61	112.01	56.97	107.21	92.06	2.71201	0.257501	0.2333
Teg103	SAUSA300s154	1203736	1203922	45.97	40.29	43.81	43.35	16.21	46.95	25.09	29.42	19.24	23.88	16.67	19.93	44.46	12.79	15.54	24.26	0.678662	0.459746	0.559631
Teg15as	SAUSA300s155	112882	115708	34.58	37.24	32.78	34.87	12.93	3.03	15.6	10.52	20.37	22.78	16.41	19.85	15.83	18.78	16.16	16.92	0.301692	0.569257	0.485231
Teg16as	SAUSA300s156	120429	120710	5.07	0.81	4.54	3.47	2.81	81.28	5.75	29.95	0.36	9.33	1.75	3.81	0.08	3.5	2.23	1.94	8.63112	1.09798	0.559078
Teg17as	SAUSA300s157	187146	187254	0	0	0	0	29.27	3.04	0.88	11.06	0	0.09	0.09	0.06	0.09	0	0.28	0.12	#DIV/0!	#DIV/0!	#DIV/0!
Teg18as	SAUSA300s158	368886	369751	116.93	116.93	119.6	117.82	93.47	61.43	84.26	79.72	66.1	127.6	72.84	88.85	69.28	82.46	89.58	80.44	0.676625	0.754116	0.682736
Teg19as	SAUSA300s159	480352	482827	192.61	199.69	200.21	197.5	29.4	20.04	30.88	26.77	56.97	40.5	26.33	41.27	16.45	37.61	42.56	32.21	0.135544	0.208962	0.163089
Teg20as	SAUSA300s160	726209	727309	184.61	186.69	194.38	188.56	365.17	379.26	460.35	401.59	414.69	225.5	159.64	266.61	244.5	305.39	264.91	271.6	2.12977	1.41393	1.44039
Teg23as	SAUSA300s161	2154001	2154084	0	0	0	0	2.84	3.06	0.92	2.28	0	0.1	0.09	0.06	0.09	0	0.3	0.13	#DIV/0!	#DIV/0!	#DIV/0!
Teg25as	SAUSA300s162	2533646	2533893	0	0	0	0	2.86	3.08	0.97	2.3	0	0.1	0.1	0.07	0.09	0	0.32	0.14	#DIV/0!	#DIV/0!	#DIV/0!
Teg28as	SAUSA300s163	2801659	2801817	0	0	0	0	2.89	3.1	1.02	2.34	0	0.12	0.1	0.07	0.09	0	0.34	0.14	#DIV/0!	#DIV/0!	#DIV/0!
Teg36as	SAUSA300s164	2415116	2416067	129.61	133.06	141.85	134.84	418.26	698.36	920.71	679.11	781.06	517.96	483.15	594.06	463.1	1012.88	698.36	724.78	5.03641	4.40567	5.37511
Teg38as	SAUSA300s165	418051	418157	0	0	0	0	2.93	3.12	1.09	2.38	0	0.12	0.12	0.08	0.09	0	0.35	0.15	#DIV/0!	#DIV/0!	#DIV/0!
Teg40as	SAUSA300s166	870082	870381	6460.36	6111.17	6683.36	6418.3	3122.19	1121.29	827.05	1690.18	4980.4	1579.84	1912.91	2824.38	1814.06	2971.31	2595.72	2460.37	0.263338	0.440051	0.383337
Sau-46	SAUSA300s167	1212971	1213063	69.61	59.26	72.02	66.96	2.95	3.14	1.11	2.4	45.31	7.07	5.33	19.24	4.54	0.56	6.84	3.98	0.0358423	0.287336	0.0594385
Sau-76	SAUSA300s168	643211	643332	4169.27	4569.48	4569.48	4436.08	1609.42	74.8	535.81	740.01	869.27	370.9	438.58	559.58	474.98	885.33	405.21	588.51	0.166816	0.126143	0.132664
Sau-85	SAUSA300s169	1332225	1332383	7.95	9.17	6.56	7.89	2.98	25.95	1.15	10.02	6.58	4.02	3.04	4.55	6.32	6.84	3.7	5.62	1.26996	0.576679	0.712294
Sau-6041	SAUSA300s170	1297301	1297371	0	0	0	0	2.99	3.15	1.19	2.45	0	0.16	0.12	0.09	0.1	0	0.36	0.15	#DIV/0!	#DIV/0!	#DIV/0!
Sau-6569	SAUSA300s171	282759	282897	262.58	301.29	283.97	282.61	3.01	65.27	73.7	47.33	33.46	110.39	24.46	56.1	39.36	32.36	34.32	35.35	0.167475	0.198507	0.125084
Sau-6817	SAUSA300s172	14294	14447	2.32	0.32	0.3	0.98	3.03	3.17	1.21	2.47	0	4.09	0.16	1.42	0.1	0.36	0.36	0.28	2.52041	1.44898	0.285714
Sau-15	SAUSA300s173	839325	840317	680.35	692.83	711.7	694.96	93.62	29.46	57.84	60.31	109.65	75.59	51.75	79	60.83	73.24	81.98	72.02	0.086782	0.113676	0.103632
Sau-17	SAUSA300s174	1456810	1488076	3.15	1.78	2.99	2.64	8.09	6.25	4.52	6.29	4.17	5.78	5.48	5.15	4.64	6.22	7.87	6.24	2.38258	1.95076	2.36364
Sau-23	SAUSA300s175	2315192	2317297	23.1	23.66	26.05	24.27	69.28	56.18	66.44	63.97	47.56	58.45	51.97	52.66	57.54	55.97	58.65	57.39	2.63576	2.16976	2.36465
Sau-26	SAUSA300s176	407229	414374	34.87	32.98	33.76	33.87	6.27	25.68	21.86	17.94	5.65	7.74	12.56	8.65	4.16	7.04	8.84	6.68	0.529672	0.255388	0.197225
Sau-29	SAUSA300s177	340353	340817	61.61	69.34	61.38	64.11	59.69	67.39	56.64	61.24	157.4	176.66	140.4	158.15	184.37	172.81	135.03	164.07	0.955233	2.46685	2.5592
Sau-34	SAUSA300s178	2766208	2769004	42.35	43.51	40.71	42.19	3.04	3.19	1.23	2.49	20.32	20.1	0.2	13.54	14.26	12.56	14.38	13.73	0.0590187	0.320929	0.325433
Sau-37	SAUSA300s179	2791629	2792195	0	0.41	0	0.14	3.06	3.22	5.69	3.99	0	0.2	0.22	0.14	0.12	0	0.37	0.16	28.5	1	1.14286
Sau-39	SAUSA300s180	2730509	2731084	314.87	319.82	321.5	318.73	3.08	3.25	29.83	12.05	151.45	27.21	49.81	76.15	44.97	27.21	20.87	31.02	0.0378063	0.238917	0.0973238
Sau-72	SAUSA300s181	1390365	1393426	3.33	2.66	3.14	3.04	10.27	3.29	8.38	7.31	2.12	2.06	0.24	1.47	1.23	3.22	0.38	1.61	2.40461	0.483553	0.529605
Sau-6079	SAUSA300s182	461303	462824	0.12	0.12	0.49	0.24	10.38	3.33	7.39	7.03	0.34	4.12	2.84	2.43	10.03	3.14	0.4	4.52	29.2917	10.125	18.8333
Sau-6297	SAUSA300s183	1163730	1165428	43.66	43.22	42.09	42.99	1127.99	74.42	100.41	434.27	1067.08	2693.78	617.32	1459.39	737.36	1348.78	695.25	927.13	10.1017	33.9472	21.5662
Sau-6307	SAUSA300s184	2480855	2482978	56.57	55.05	57.76	56.46	3.1	3.35	18.83	8.43	21.89	21.37	18.64	20.63	21.86	20.87	16.57	19.77	0.149309	0.365391	0.350159
Sau-6372	SAUSA300s185	97265	97593	47.43	45.97	52.07	48.49	28.87	120.11	60.02	69.67	60.98	40.36	53.49	51.61	15.43	54.92	54.19	41.51	1.43679	1.06434	0.856053
Sau-6402	SAUSA300s186	241412	243338	21.5	19.31	19.91	20.24	15.62	8.27	11.28	11.72	15.78	17.06	11.79	14.88	6.56	10.95	16.51	11.34	0.579051	0.735178	0.560277
Sau-6405	SAUSA300s187	1603546	1604720	32.92	33.59	33.23	33.25	26.99	19.36	45.05	30.47	36.54	43.41	35.47	38.47	33.59	33.04	29.15	31.93	0.916391	1.15699	0.960301
Sau-6416	SAUSA300s188	2699554	2700080	0	0	0	0	3.12	3.37	1.27	2.59	0	0.22	0.27	0.16	0.12	0	0.41	0.18	#DIV/0!	#DIV/0!	#DIV/0!
Sau-6454	SAUSA300s189	272435	277065	6.25	5.69	6.76	6.23	12.25	3.4	42.96	19.54	59.59	20.04	61.43	47.02	28.95	19.48	53.26	33.9	3.13644	7.54735	5.44141
Sau-6515	SAUSA300s190	1980758	1982843	8.19	9.29	10.03	9.17	33.17	50	38.29	40.48	33.17	35.58	38.44	35.73	44.56	35.64	30.08	36.76	4.41439	3.8964	4.00872
Sau-6524	SAUSA300s191	1120084	1121312	22.41	11.53	16.91	16.95	46.02	46.23	32.36	41.53	31.8	43.22	39.11	38.05	42.28	38.7	33.39	38.12	2.45015	2.24484	2.24897
Sau-6527	SAUSA300s192	166731	167808	19.31	10.52	29.36	19.73	3.14	3.42	1.29	2.62	0	1.76	0.28	0.68	0.16	0	0.42	0.19	0.132793	0.0344653	0.00963001
Sau-6667	SAUSA300s193	636767	637192	10.75	8.44	11.63	10.27	22.02	9.04	14.43	15.16	18.04	13.16	17.06	16.09	20.1	15.78	24.13	20	1.47614	1.5667	1.94742
Sau-6733	SAUSA300s194	370756	371891	0	0	0	0	3.15	7.51	12.05	7.57	0.49	0.24	0.3	0.34	0.2	0.24	7.51	2.65	#DIV/0!	#DIV/0!	#DIV/0!
Sau-6745	SAUSA300s195	2713518	2714477	16.21	16.31	12.91	15.14	3.17	11.95	1.33	5.48	1.43	5.48	0.32	2.41	1.78	0.3	0.44	0.84	0.361955	0.159181	0.0554822
Sau-6751	SAUSA300s196	1030119	1030692	0	0	0	0	21.86	3.45	29.92	18.41	19.2	15.09	5.01	13.1	18.72	4.17	11.75	11.55	#DIV/0!	#DIV/0!	#DIV/0!
Sau-6769	SAUSA300s197	868892	869320	3.73	3.55	0.88	2.72	3.19	3.49	1.34	2.67	1.65	4.28	1.15	2.36	5.48	0.48	0.45	2.14	0.981618	0.867647	0.786765
Sau-6912	SAUSA300s198	695852	696517	0	0	0	0	3.22	3.5	1.36	2.69	0	0.27	0.34	0.2	0.22	0	0.46	0.23	#DIV/0!	#DIV/0!	#DIV/0!
Sau-6931	SAUSA300s199	292982	294170	14.43	12.67	13.36	13.49	17.73	3.52	10.33	10.53	21.37	8.79	3.25	11.14	3.04	15.83	22.14	13.67	0.780578	0.825797	1.01334
Sau-81	SAUSA300s200	870084	870734	1753.02	1838.11	1753.02	1781.38	791.28	161.47	304.64	419.13	768.77	350.16	361.64	493.52	560.36	638.48	614.94	604.6	0.235284	0.277044	0.3394
Sau-6054	SAUSA300s201	492664	492806	841.3	831.58	920.71	864.53	1711.14	2008.19	2595.72	2105.02	2018.62	1356.82	1348.78	1574.74	1660.69	1455.4	1473.61	1529.9	2.43487	1.8215	1.76963
Sau-6904	SAUSA300s202	1335704	1337634	16.09	14.52	16.41	15.67	3.25	7.04	11.26	7.18	9.24	5.97	6.01	7.07	9.08	7.3	6.62	7.66	0.4582	0.451181	0.488832
RsaX01	SAUSA300s203	37096	37697	6.41	8.7	5.81	6.97	6.53	12.67	1.37	6.86	2.14	3.33	4.54	3.34	10.18	1.85	3.08	5.04	0.984218	0.479197	0.723099
RsaX04	SAUSA300s204	155961	156058	58.06	50.46	54.81	54.44	63.81	3.55	50.21	39.19	95.79	74.42	50.13	73.45	81.4	109.44	96.01	95.62	0.719875	1.34919	1.75643
RsaX11	SAUSA300s205	1191255	1191517	5.79	2.99	7.11	5.3	3.29	3.56	17.83	8.23	7.46	4.71	1.87	4.68	9.24	3.1	0.48	4.27	1.55283	0.883019	0.80566
RsaX15	SAUSA300s206	1909874	1910174	205.61	217.32	211.62	211.52	31.76	149.58	131.79	104.38	68.93	64.08	75.85	69.62	71.01	58.51	71.48	67	0.493476	0.329141	0.316755
JKD6008sRNA006	SAUSA300s207	33891	34198	58.35	39.11	59.52	52.33	3.33	26.99	1.38	10.57	5.58	4.08	0.35	3.34	0.24	1.82	0.48	0.85	0.201987	0.0638257	0.0162431
JKD6008sRNA037	SAUSA300s208	285814	285954	8.7	5.48	6.92	7.03	3.35	3.58	1.4	2.78	9.73	9.36	10.97	10.02	15.54	6.29	12.89	11.57	0.395448	1.42532	1.6458
JKD6008sRNA045	SAUSA300s209	313165	313255	18.11	11.66	14.67	14.81	141.34	3.6	94.21	79.71	48.31	39.76	36.66	41.57	52.92	53.08	35.47	47.16	5.38217	2.80689	3.18433
JKD6008sRNA071	SAUSA300s210	425263	425354	0	0	0	0	3.37	3.63	1.43	2.81	0	7.15	0.36	2.5	0.27	0	0.49	0.25	#DIV/0!	#DIV/0!	#DIV/0!
JKD6008sRNA073	SAUSA300s211	432768	432928	8.99	5.97	4.75	6.57	58.18	25.39	1.49	28.35	35.11	0.28	26.87	20.76	32.42	39.88	17.59	29.97	4.31507	3.15982	4.56164
JKD6008sRNA084	SAUSA300s212	443938	443984	0	0	0	0	3.4	3.66	1.56	2.87	0	0.3	0.36	0.22	0.28	0	0.49	0.26	#DIV/0!	#DIV/0!	#DIV/0!
JKD6008sRNA086	SAUSA300s213	450796	450866	0	0	0	0	3.42	3.68	1.58	2.9	0	0.32	0.37	0.23	0.3	0	0.5	0.27	#DIV/0!	#DIV/0!	#DIV/0!
JKD6008sRNA089	SAUSA300s214	456228	456418	0.48	2.6	0.12	1.06	3.45	20.14	1.63	8.41	0.22	0.34	2.36	0.97	9.68	0	0.51	3.4	7.93396	0.915094	3.20755
JKD6008sRNA103	SAUSA300s215	518415	518453	0	0	0	0	3.49	3.7	1.65	2.94	0	0.35	0.38	0.24	0.32	0	0.52	0.28	#DIV/0!	#DIV/0!	#DIV/0!
JKD6008sRNA118	SAUSA300s216	561659	561836	0	4.38	0.48	1.62	3.5	22.14	9.01	11.55	0.24	3.68	0.4	1.44	1.91	0.57	0.53	1	7.12963	0.888889	0.617284
JKD6008sRNA119	SAUSA300s217	574786	576028	30.99	20.81	27.42	26.41	37.87	3.73	1.69	14.43	0	0.36	0.41	0.26	0.34	0	0.54	0.29	0.546384	0.00984476	0.0109807
JKD6008sRNA127	SAUSA300s218	594301	596061	733.56	714.41	699.81	715.93	366.85	695.25	699.81	587.3	472.63	739.54	611.57	607.91	564.62	716.92	689.6	657.05	0.820332	0.849119	0.917757
JKD6008sRNA139	SAUSA300s219	713904	714163	14	9.36	12.19	11.85	96.65	50.36	30	59.01	22.02	29.27	31.12	27.47	58.79	25.65	17.37	33.94	4.97975	2.31814	2.86414
JKD6008sRNA140	SAUSA300s220	723775	724234	129.47	112.29	128.2	123.32	82.11	117.63	96.3	98.68	92.74	87.63	76.91	85.76	107.59	92.25	94.86	98.23	0.800195	0.695427	0.796546
JKD6008sRNA150	SAUSA300s221	788245	788318	0	0	0	0	3.52	3.75	1.72	3	0	0.36	0.42	0.26	0.35	0	0.54	0.3	#DIV/0!	#DIV/0!	#DIV/0!
JKD6008sRNA151	SAUSA300s222	789554	789618	0	0	0	0	3.55	3.77	1.75	3.02	0	0.37	0.44	0.27	0.36	0.0098	0.55	0.31	#DIV/0!	#DIV/0!	#DIV/0!
JKD6008sRNA153	SAUSA300s223	797502	797565	0	0	0	0	3.56	3.79	1.76	3.04	0	0.38	0.45	0.28	0.36	0.02	0.56	0.32	#DIV/0!	#DIV/0!	#DIV/0!
JKD6008sRNA154	SAUSA300s224	801870	802464	96.73	95.16	97.58	96.49	145.28	106.15	151.09	134.17	145.8	131.92	104.34	127.35	119.6	162.89	138.59	140.36	1.39051	1.31983	1.45466
JKD6008sRNA169	SAUSA300s225	869579	869870	35.78	38.7	40.94	38.47	21.46	13.24	32.92	22.54	21.61	38.75	4.75	21.7	14.57	13.76	14.28	14.2	0.585911	0.564076	0.369119
JKD6008sRNA173	SAUSA300s226	887271	887341	0.0098	0.1	0	0.04	3.58	3.83	1.78	3.07	0	0.4	0.46	0.29	0.37	0.03	0.57	0.33	76.75	7.25	8.25
JKD6008sRNA178	SAUSA300s227	1443085	1443185	122.45	138.59	134.87	131.97	92.8	322.45	66.53	160.59	81.12	59.04	64.31	68.16	13.6	70.23	75.27	53.03	1.21687	0.516481	0.401834
JKD6008sRNA187	SAUSA300s228	1003156	1003978	0.02	0	0	0.00766	18.36	3.84	1.82	8.01	0.0098	0.41	0.48	0.3	0.38	0.04	0.59	0.34	1045.69	39.1645	44.3864
JKD6008sRNA188	SAUSA300s229	1005488	1005738	760.83	739.54	739.54	746.64	593.26	474.98	544.61	537.62	1881.95	941.14	1024.55	1282.55	603.45	876.36	837.24	772.35	0.720053	1.71776	1.03443
JKD6008sRNA192	SAUSA300s230	1023245	1023466	83.52	76.3	74.51	78.11	3.6	16.91	7.2	9.24	4	2.95	11.69	6.22	3.37	2.06	2.73	2.72	0.118295	0.0796313	0.0348227
JKD6008sRNA193	SAUSA300s231	1047707	1047881	0.03	0	0	0.01	3.63	237.6	1.84	81.02	41.08	38.38	53.26	44.24	0.4	12.67	19.2	10.76	8102	4424	1076
JKD6008sRNA195	SAUSA300s232	1070444	1070796	147.33	152.38	146.82	148.84	383.76	623.33	575.11	527.4	1012.88	255.57	729.53	666	443.05	350.16	791.28	528.16	3.5434	4.4746	3.54851
JKD6008sRNA205	SAUSA300s233	1157325	1157646	8.09	5.33	6.41	6.61	119.89	40.41	50.53	70.28	18.33	25.82	32.67	25.61	42.45	57.67	41.7	47.27	10.6324	3.87443	7.15129
JKD6008sRNA206	SAUSA300s234	1157672	1157844	1.36	0.66	1.29	1.1	3.66	3.86	9.24	5.59	1.02	3.75	2.7	2.49	0.41	5.89	0.6	2.3	5.08182	2.26364	2.09091
JKD6008sRNA207	SAUSA300s235	1158395	1158595	44.46	42.81	44.56	43.94	92.92	43.15	57.44	64.51	79.67	49.14	28.25	52.35	46.74	64.67	53.79	55.07	1.46814	1.1914	1.2533
JKD6008sRNA243	SAUSA300s236	1540811	1540995	0.04	0	0	0.01	3.68	3.9	1.85	3.15	0.02	0.42	0.48	0.31	0.42	0.04	0.61	0.36	315	31	36
JKD6008sRNA258	SAUSA300s237	1755076	1755314	123.42	125.12	135.03	127.86	52.42	213.19	71.01	112.21	30.21	65.9	37.37	44.49	32.92	60.83	40.41	44.72	0.877601	0.347959	0.349758
JKD6008sRNA259	SAUSA300s238	1757988	1758228	213.96	215.26	238.98	222.73	1121.29	742.89	441.68	768.62	383.76	452.97	464.36	433.69	646.28	361.08	446.66	484.67	3.4509	1.94716	2.17604
JKD6008sRNA260	SAUSA300s239	1758829	1759088	143.43	149.58	161.47	151.49	903.99	544.61	497.1	648.57	109.44	231.8	210.48	183.91	569	268.09	248.12	361.74	4.28127	1.21401	2.38788
JKD6008sRNA263	SAUSA300s240	1780454	1780622	269.59	273.05	253.71	265.45	234.64	210.1	127.14	190.63	118.09	231.28	150.94	166.77	118.09	182.09	88.25	129.48	0.718139	0.628254	0.487775
JKD6008sRNA281	SAUSA300s241	1906187	1907164	5.45	1.82	3.7	3.66	3.7	3.92	8.15	5.25	16.16	14.14	13.6	14.63	19.81	13.82	21.24	18.29	1.43443	3.99727	4.99727
JKD6008sRNA287	SAUSA300s242	1960049	1960205	1.49	0.08	0	0.52	3.73	3.96	1.87	3.19	0.3	0.44	0.49	0.41	0.44	0.36	0.62	0.47	6.13462	0.788462	0.903846
JKD6008sRNA298	SAUSA300s243	76884	77009	47.63	25.9	23.46	32.33	3.75	503.86	1.91	169.84	0.03	46.81	0.49	15.78	0.45	22.74	0.66	7.95	5.25333	0.488092	0.245902
JKD6008sRNA304	SAUSA300s244	35817	35934	382.24	392.61	421.36	398.73	302.48	3.97	483.15	263.2	291.16	141.34	273.89	235.46	335.14	222.14	223.06	260.11	0.660096	0.590525	0.652346
JKD6008sRNA316	SAUSA300s245	2136568	2137025	87.75	81.49	87.16	85.46	112.75	130.38	64.8	102.64	119.6	108.12	78.04	101.92	84.91	100.41	84.91	90.07	1.20103	1.1926	1.05394
JKD6008sRNA327	SAUSA300s246	2244882	2245081	6.11	7.21	4.02	5.78	3.77	93.62	258.89	118.76	13.14	25.09	61.84	33.36	41.29	37.29	56.74	45.11	20.5467	5.77163	7.8045
JKD6008sRNA328	SAUSA300s247	2246683	2246949	0.36	0.07	1.27	0.57	3.79	14.09	6.07	7.98	0.04	0.45	3.55	1.35	1.33	0.04	0.81	0.73	14	2.36842	1.2807
JKD6008sRNA330	SAUSA300s248	2257272	2257416	0.59	2.06	0.08	0.91	3.83	3.98	1.94	3.25	1.56	0.46	3.33	1.78	0.46	2.58	0.88	1.31	3.57143	1.95604	1.43956
JKD6008sRNA331	SAUSA300s249	2259030	2259284	45.28	48.35	48.66	47.43	36.88	51.57	38.53	42.33	23.61	20.62	23.01	22.41	18.17	30.27	21.37	23.27	0.892473	0.472486	0.490618
JKD6008sRNA334	SAUSA300s250	2267849	2268012	0.28	4.52	2.93	2.58	18.56	4	1.98	8.18	2.16	0.48	0.5	1.05	11.95	0.05	0.92	4.31	3.17054	0.406977	1.67054
JKD6008sRNA348	SAUSA300s251	2385282	2386389	135.73	142.06	143.7	140.5	33.97	55.09	52.55	47.2	41.76	41.65	34.22	39.21	49.14	40.61	42.09	43.95	0.335943	0.279075	0.312811
JKD6008sRNA357	SAUSA300s252	2439892	2441620	109.34	115.03	118.62	114.33	129.23	192.61	198.06	173.3	40.07	139.71	90.67	90.15	357.85	259.82	159.01	258.89	1.51579	0.788507	2.26441
JKD6008sRNA358	SAUSA300s253	2443472	2444715	0.04	0	0	0.01	8.11	4.02	1.99	4.71	0.04	0.48	0.51	0.34	0.48	0.27	0.97	0.57	471	34	57
JKD6008sRNA361	SAUSA300s254	2476940	2477969	76.6	73.24	72.84	74.23	45.9	46.6	47.99	46.83	38.86	26.33	43.66	36.28	49.43	39	36.54	41.66	0.630877	0.488751	0.561229
JKD6008sRNA368	SAUSA300s255	2539601	2539971	22.65	21.8	21.46	21.97	3.84	21.05	3.98	9.63	12.31	18.93	10.03	13.76	21.5	15.54	18.2	18.41	0.438325	0.626309	0.837961
Teg31	SAUSA300s256	2665077	2665184	0.04	0	0	0.01	3.86	4.04	2.01	3.3	0.04	0.49	0.52	0.35	0.48	0.05	1.02	0.52	330	35	52
JKD6008sRNA385	SAUSA300s257	2664625	2665354	81.56	83.83	89.74	85.04	3.9	34.69	32.73	23.78	30.13	26.73	22.6	26.49	20.37	23.36	22.11	21.95	0.279633	0.3115	0.258114
JKD6008sRNA390	SAUSA300s258	2680948	2681248	3.68	3.22	3.83	3.58	20.62	4.06	5.33	10	1.38	0.49	7.01	2.96	13.64	1.87	3.92	6.48	2.7933	0.826816	1.81006
JKD6008sRNA393	SAUSA300s259	1636726	1636889	0.05	0	0	0.02	3.92	4.08	2.03	3.34	0.05	0.5	0.53	0.36	0.49	0.07	1.09	0.55	167	18	27.5
JKD6008sRNA396	SAUSA300s260	2742459	2742769	772.9	794.25	804.34	790.5	19.53	4.09	5.01	9.54	29	12.15	8.7	16.61	20.04	18.59	16.41	18.35	0.0120683	0.021012	0.0232132
JKD6008sRNA397	SAUSA300s261	2745970	2746290	471.39	492.51	534.51	499.47	444.23	242.11	318.97	335.1	353.05	212.54	233.05	266.21	355.35	433.1	462.07	416.84	0.670911	0.532985	0.834565
JKD6008sRNA401	SAUSA300s262	2777729	2780618	18.72	18.93	18.36	18.67	96.13	25.24	29.33	50.23	32.03	142.95	34.87	69.95	46.81	81.68	127.77	85.42	2.69041	3.74665	4.57525
JKD6008sRNA403	SAUSA300s263	2797710	2798512	196.18	193.68	209.69	199.85	153.16	66.44	84.52	101.37	255.57	195.34	119.71	190.21	149.58	208.97	170.57	176.37	0.50723	0.951764	0.882512
JKD6008sRNA337	SAUSA300s264	2290359	2290416	0.05	0	0	0.02	3.96	4.12	2.06	3.38	0.05	0.51	0.54	0.37	0.49	0.08	1.11	0.56	169	18.5	28
tsr1	SAUSA300s265	52437	53094	75.27	71.58	78.04	74.96	33.39	91.88	45.37	56.88	65.1	67.86	42.09	58.35	40.14	64.08	52.22	52.15	0.758805	0.778415	0.695704
tsr2	SAUSA300s266	57711	57804	15.26	24.89	19.53	19.89	3.97	4.16	2.08	3.4	17.41	33.92	16.71	22.68	15.74	41.29	23.46	26.83	0.17094	1.14027	1.34892
tsr3	SAUSA300s267	61387	61550	12.25	3.35	4	6.54	18.59	4.17	2.1	8.29	16.45	17.93	26.49	20.29	5.97	15.97	23.4	15.11	1.26758	3.10245	2.3104
tsr4	SAUSA300s268	73510	74139	153.72	153.47	150.32	152.5	79.67	250.62	230.14	186.81	292.54	242.56	137.95	224.35	159.92	201.38	252.84	204.71	1.22498	1.47115	1.34236
tsr5	SAUSA300s269	79345	79425	0.07	0	0	0.02	3.98	4.2	2.12	3.44	0.07	0.52	0.54	0.38	0.5	0.08	1.15	0.58	172	19	29
tsr6	SAUSA300s270	120784	120897	13.53	10.7	8.59	10.94	4	4.23	13.64	7.29	21.14	11.19	13.57	15.3	11.5	6.16	28.41	15.36	0.666362	1.39854	1.40402
tsr7	SAUSA300s271	169902	170079	232.33	234.36	244.5	237.06	108.93	4.26	107.59	73.6	213.19	170.16	115.23	166.19	96.73	116.51	155.41	122.88	0.31047	0.701046	0.51835
tsr8	SAUSA300s272	170012	170214	973.78	1148.75	1143.67	1088.73	242.56	196.75	274.94	238.08	415.57	409.42	190.73	338.57	88.69	278.08	335.14	233.97	0.218677	0.310977	0.214902
tsr9	SAUSA300s273	228411	228796	19.96	23.16	25.46	22.86	64.41	10.08	33.39	35.96	28.31	35.11	28.12	30.52	37.52	35.11	23.72	32.12	1.57305	1.33508	1.40507
tsr10	SAUSA300s274	349894	350058	117.01	159.43	134.25	136.9	238.7	181.88	131.35	183.98	426.73	301.97	226.84	318.52	544.61	408.07	368.58	440.42	1.3439	2.32666	3.21709
tsr11	SAUSA300s275	356688	356782	4.23	0.36	1.02	1.87	4.02	46.53	34.45	28.33	6.29	18.56	0.55	8.46	0.51	7.69	1.19	3.13	15.1497	4.52406	1.6738
tsr12	SAUSA300s276	457271	457333	0.08	0	0	0.03	4.04	4.28	2.14	3.49	0.08	0.53	0.56	0.39	0.52	0.09	1.21	0.61	116.333	13	20.3333
tsr13	SAUSA300s277	484941	485025	0.08	0	0	0.03	4.06	4.29	2.16	3.51	0.08	0.54	0.57	0.4	0.53	0.09	1.23	0.62	117	13.3333	20.6667
tsr14	SAUSA300s278	834339	834885	279.46	291.9	297.83	289.73	56.57	21.37	53.42	43.79	126.06	86.19	32.03	81.43	8.71	83.42	81.49	57.87	0.151141	0.281055	0.199738
tsr15	SAUSA300s279	896562	897379	125.56	119.71	122.28	122.52	114.03	71.58	123.75	103.12	163.61	89.86	101.26	118.24	77.55	92.11	120.27	96.64	0.841659	0.965067	0.788769
tsr16	SAUSA300s280	911245	911364	31.76	13.71	23.21	22.89	26.68	4.32	12.91	14.63	11.47	19.48	24.4	18.45	3.03	17.27	44.97	21.76	0.639144	0.806029	0.950633
tsr17	SAUSA300s281	973558	973971	9.49	7.9	9.24	8.88	4.08	41.7	43.66	29.81	26.46	34.13	24.57	28.39	10.49	20.1	25.86	18.82	3.35698	3.19707	2.11937
tsr18	SAUSA300s282	1074291	1074484	5132.36	6460.36	5562.41	5718.38	1881.95	1179.84	1492.66	1518.15	2776.7	1226.86	1923.56	1975.71	3221.04	2116.55	1240.8	2192.8	0.265486	0.345502	0.383465
tsr19	SAUSA300s283	1080301	1080394	64.8	63.27	69.34	65.8	33.69	47.02	134.14	71.62	57.99	114.03	68.79	80.27	73.3	111.75	69.21	84.76	1.08845	1.21991	1.28815
tsr20	SAUSA300s284	1154299	1154753	62.42	65.45	67.14	65	61.43	92.03	81.4	78.29	68.89	72.61	67.05	69.51	52.28	69.83	84.45	68.85	1.20446	1.06938	1.05923
tsr21	SAUSA300s285	1154826	1156001	644.33	660.4	674.39	659.71	514.35	593.26	412.31	506.64	716.92	583	535.81	611.91	724.88	533.62	598.41	618.97	0.767974	0.927544	0.938246
tsr22	SAUSA300s286	1165483	1165865	53.42	53.32	47.92	51.56	184.88	271.28	208.34	221.5	233.99	244.5	231.28	236.59	356.25	246.54	300.77	301.19	4.29597	4.58863	5.84154
tsr23	SAUSA300s287	1256520	1256545	0.09	0	0	0.03	4.09	4.38	2.2	3.56	0.09	0.54	0.59	0.4	0.54	0.09	1.27	0.63	118.667	13.3333	21
tsr24	SAUSA300s288	1429516	1429754	17.41	12.58	25.76	18.58	190.73	4.52	109.81	101.69	57.25	29.76	37.43	41.48	56.3	69.52	42.74	56.19	5.47309	2.23251	3.02422
tsr25	SAUSA300s289	1442861	1443042	47.22	68.11	65.77	60.37	379.26	254.12	237.95	290.44	298.48	101.92	285.3	228.57	293.42	117.32	251.33	220.69	4.811	3.78615	3.65562
tsr26	SAUSA300s290	1641610	1641732	1.21	0.12	0	0.44	4.12	4.54	2.21	3.62	0.41	0.55	0.6	0.52	0.54	0.44	1.29	0.76	8.22727	1.18182	1.72727
tsr27	SAUSA300s291	1642819	1642923	8.48	8.38	6.68	7.85	4.16	4.6	2.23	3.66	0.48	0.56	0.61	0.55	0.55	0.51	1.33	0.79	0.466242	0.0700637	0.100637
tsr28	SAUSA300s292	1715899	1715975	0.09	0	0.0098	0.03	4.17	57.99	2.24	21.47	0.09	0.57	0.62	0.43	0.56	0.09	1.34	0.67	715.667	14.3333	22.3333
tsr29	SAUSA300s293	1954960	1955091	9.24	10.43	6.62	8.76	24.08	4.62	2.26	10.32	32.23	0.59	3.6	12.14	25.33	15.62	17.13	19.36	1.17808	1.38584	2.21005
tsr30	SAUSA300s294	2126433	2126545	13.71	6.67	10.79	10.39	28.25	4.64	27.93	20.27	26.14	20.68	47.32	31.38	40.5	48.31	32.92	40.57	1.95091	3.02021	3.90472
tsr31	SAUSA300s295	2244963	2245035	0.09	0	0.02	0.04	4.2	4.67	2.3	3.72	0.09	0.6	0.66	0.45	0.57	0.09	1.36	0.67	93	11.25	16.75
tsr32	SAUSA300s296	2337921	2338072	6.67	7.01	6.16	6.61	4.23	4.69	2.32	3.74	0.09	0.61	3.17	1.29	0.59	0.1	1.37	0.68	0.565809	0.195159	0.102874
tsr33	SAUSA300s297	2410563	2410648	542.74	535.81	575.11	551.22	1463.88	1143.67	189.35	932.3	198.97	408.07	259.82	288.95	814.25	837.24	553.18	734.89	1.69134	0.524201	1.33321
tsr34	SAUSA300s298	2591031	2591131	57.76	57.54	64.08	59.79	933.58	856.41	583	790.99	450.26	456.18	547.36	484.6	364.32	458.3	395.43	406.02	13.2295	8.10503	6.79077
tsr35	SAUSA300s299	2608046	2608594	8.4	4.69	3.63	5.57	4.26	4.71	38.66	15.88	7.08	9.58	13.82	10.16	22.08	8.44	13.14	14.55	2.85099	1.82406	2.61221
tsr36	SAUSA300s300	2608119	2608645	357.29	359.78	392.61	369.89	164.35	171.01	108.71	148.02	177.36	109.05	122.28	136.23	100.41	141.66	141.34	127.8	0.400173	0.368299	0.345508
tsr37	SAUSA300s301	2620284	2620621	127.31	127.14	125.29	126.58	82.64	51.97	85.14	73.25	69.99	55.69	82.25	69.31	125.29	74.6	84.52	94.8	0.578685	0.547559	0.748933
tsr38	SAUSA300s302	2664855	2664945	0.09	0	0.03	0.04	34.64	48.21	17.45	33.44	0.09	7.24	11.47	6.27	0.6	0.1	1.38	0.69	836	156.75	17.25
tsr39	SAUSA300s303	2811277	2811330	0.09	0	0.04	0.04	4.28	4.72	2.33	3.78	0.1	0.62	0.81	0.51	0.61	0.12	1.4	0.71	94.5	12.75	17.75

## Sheet: 60 sRNAs >2-fold
Name	Feature ID	Chromosome region start	Chromosome region end	Liquid sample 1	Liquid sample 2	Liquid sample 3	Liquid Normalized means	5 h sample 1	5 h sample 2	5 h sample3	5 h Normalized means	1 day sample 1	1 day sample 2	1 day sample 3	1 day Normalized means	3 day sample 1	3 day sample 2	3 day sample 3	3 days Normalized means	5 h /liquid	1 day /liquid	3 days /liquid
JKD6008sRNA193	SAUSA300s231	1047707	1047881	0.03	0	0	0.01	3.63	237.6	1.84	81.02	41.08	38.38	53.26	44.24	0.4	12.67	19.2	10.76	8102	4424	1076
JKD6008sRNA187	SAUSA300s228	1003156	1003978	0.02	0	0	0.00766	18.36	3.84	1.82	8.01	0.0098	0.41	0.48	0.3	0.38	0.04	0.59	0.34	1045.69	39.1645	44.3864
tsr38	SAUSA300s302	2664855	2664945	0.09	0	0.03	0.04	34.64	48.21	17.45	33.44	0.09	7.24	11.47	6.27	0.6	0.1	1.38	0.69	836	156.75	17.25
tsr28	SAUSA300s292	1715899	1715975	0.09	0	0.0098	0.03	4.17	57.99	2.24	21.47	0.09	0.57	0.62	0.43	0.56	0.09	1.34	0.67	715.667	14.3333	22.3333
JKD6008sRNA358	SAUSA300s253	2443472	2444715	0.04	0	0	0.01	8.11	4.02	1.99	4.71	0.04	0.48	0.51	0.34	0.48	0.27	0.97	0.57	471	34	57
Teg31	SAUSA300s256	2665077	2665184	0.04	0	0	0.01	3.86	4.04	2.01	3.3	0.04	0.49	0.52	0.35	0.48	0.05	1.02	0.52	330	35	52
JKD6008sRNA243	SAUSA300s236	1540811	1540995	0.04	0	0	0.01	3.68	3.9	1.85	3.15	0.02	0.42	0.48	0.31	0.42	0.04	0.61	0.36	315	31	36
tsr5	SAUSA300s269	79345	79425	0.07	0	0	0.02	3.98	4.2	2.12	3.44	0.07	0.52	0.54	0.38	0.5	0.08	1.15	0.58	172	19	29
JKD6008sRNA337	SAUSA300s264	2290359	2290416	0.05	0	0	0.02	3.96	4.12	2.06	3.38	0.05	0.51	0.54	0.37	0.49	0.08	1.11	0.56	169	18.5	28
JKD6008sRNA393	SAUSA300s259	1636726	1636889	0.05	0	0	0.02	3.92	4.08	2.03	3.34	0.05	0.5	0.53	0.36	0.49	0.07	1.09	0.55	167	18	27.5
tsr23	SAUSA300s287	1256520	1256545	0.09	0	0	0.03	4.09	4.38	2.2	3.56	0.09	0.54	0.59	0.4	0.54	0.09	1.27	0.63	118.667	13.3333	21
tsr13	SAUSA300s277	484941	485025	0.08	0	0	0.03	4.06	4.29	2.16	3.51	0.08	0.54	0.57	0.4	0.53	0.09	1.23	0.62	117	13.3333	20.6667
tsr12	SAUSA300s276	457271	457333	0.08	0	0	0.03	4.04	4.28	2.14	3.49	0.08	0.53	0.56	0.39	0.52	0.09	1.21	0.61	116.333	13	20.3333
tsr39	SAUSA300s303	2811277	2811330	0.09	0	0.04	0.04	4.28	4.72	2.33	3.78	0.1	0.62	0.81	0.51	0.61	0.12	1.4	0.71	94.5	12.75	17.75
tsr31	SAUSA300s295	2244963	2245035	0.09	0	0.02	0.04	4.2	4.67	2.3	3.72	0.09	0.6	0.66	0.45	0.57	0.09	1.36	0.67	93	11.25	16.75
JKD6008sRNA173	SAUSA300s226	887271	887341	0.0098	0.1	0	0.04	3.58	3.83	1.78	3.07	0	0.4	0.46	0.29	0.37	0.03	0.57	0.33	76.75	7.25	8.25
Sau-6079	SAUSA300s182	461303	462824	0.12	0.12	0.49	0.24	10.38	3.33	7.39	7.03	0.34	4.12	2.84	2.43	10.03	3.14	0.4	4.52	29.2917	10.125	18.8333
JKD6008sRNA327	SAUSA300s246	2244882	2245081	6.11	7.21	4.02	5.78	3.77	93.62	258.89	118.76	13.14	25.09	61.84	33.36	41.29	37.29	56.74	45.11	20.5467	5.77163	7.8045
RsaG	SAUSA300s053	256414	256608	227.45	266.32	251.69	248.49	3179.47	4169.27	3051.29	3466.68	458.3	847.1	666.88	657.42	1650.96	1711.14	955.5	1439.2	13.951	2.64566	5.79178
tsr34	SAUSA300s298	2591031	2591131	57.76	57.54	64.08	59.79	933.58	856.41	583	790.99	450.26	456.18	547.36	484.6	364.32	458.3	395.43	406.02	13.2295	8.10503	6.79077
ssr128	SAUSA300s140	636401	636794	4884.06	4884.06	4884.06	4884.06	61262.7	74856.3	48707	61608.7	5432.53	48707	33942.8	29360.8	48707	24565.3	29247.9	34173.4	12.6142	6.01155	6.99692
Teg106	SAUSA300s093	1327790	1327887	23.32	30.3	17.24	23.62	165.16	517.96	166.59	283.24	251.69	191.64	140.75	194.69	401.46	227.96	223.82	284.41	11.9915	8.24259	12.0411
JKD6008sRNA205	SAUSA300s233	1157325	1157646	8.09	5.33	6.41	6.61	119.89	40.41	50.53	70.28	18.33	25.82	32.67	25.61	42.45	57.67	41.7	47.27	10.6324	3.87443	7.15129
Sau-6297	SAUSA300s183	1163730	1165428	43.66	43.22	42.09	42.99	1127.99	74.42	100.41	434.27	1067.08	2693.78	617.32	1459.39	737.36	1348.78	695.25	927.13	10.1017	33.9472	21.5662
rsaOC	SAUSA300s042	771998	772168	0	0.42	0	0.14	1.58	1.65	0.12	1.12	0.27	7.46	2.76	3.5	2.01	0.34	3.52	1.96	8	25	14
Teg155	SAUSA300s111	2628055	2628157	0.45	0.3	0	0.25	2.55	2.7	0.57	1.94	7.3	0.08	0.07	2.48	0.04	7.07	6.27	4.46	7.76	9.92	17.84
Teg32	SAUSA300s085	2765883	2765986	0.44	0.28	0	0.24	2.1	2.14	0.44	1.56	0.49	6.32	0	2.27	3.7	2.21	0.04	1.98	6.5	9.45833	8.25
tsr24	SAUSA300s288	1429516	1429754	17.41	12.58	25.76	18.58	190.73	4.52	109.81	101.69	57.25	29.76	37.43	41.48	56.3	69.52	42.74	56.19	5.47309	2.23251	3.02422
ssr68	SAUSA300s129	1166071	1167551	29.06	33.69	29.54	30.76	143.87	187.58	172.56	168	127.46	162.39	168.83	152.89	261.77	161.3	140.75	187.94	5.46164	4.97042	6.10988
ssrA	SAUSA300s006	854459	854818	8657.56	8380.9	9021.27	8686.58	37988.7	29247.9	74856.3	47364.3	42661.3	37988.7	37988.7	39546.2	18107.7	42661.3	48707	36492	5.45258	4.55257	4.20096
rsaOT	SAUSA300s078	2608637	2608828	8071.97	8071.97	8071.97	8071.97	48707	48707	33942.8	43785.6	74856.3	74856.3	74856.3	74856.3	42661.3	74856.3	74856.3	64124.6	5.4244	9.27361	7.94411
JKD6008sRNA045	SAUSA300s209	313165	313255	18.11	11.66	14.67	14.81	141.34	3.6	94.21	79.71	48.31	39.76	36.66	41.57	52.92	53.08	35.47	47.16	5.38217	2.80689	3.18433
ssr28	SAUSA300s120	1765103	1765467	216.71	248.12	244.89	236.57	1306.22	1348.78	1067.08	1240.69	1179.84	1000.12	1089.54	1089.83	1020.79	1018.73	768.77	936.1	5.24449	4.6068	3.95697
JKD6008sRNA206	SAUSA300s234	1157672	1157844	1.36	0.66	1.29	1.1	3.66	3.86	9.24	5.59	1.02	3.75	2.7	2.49	0.41	5.89	0.6	2.3	5.08182	2.26364	2.09091
Teg36as	SAUSA300s164	2415116	2416067	129.61	133.06	141.85	134.84	418.26	698.36	920.71	679.11	781.06	517.96	483.15	594.06	463.1	1012.88	698.36	724.78	5.03641	4.40567	5.37511
JKD6008sRNA139	SAUSA300s219	713904	714163	14	9.36	12.19	11.85	96.65	50.36	30	59.01	22.02	29.27	31.12	27.47	58.79	25.65	17.37	33.94	4.97975	2.31814	2.86414
RsaC	SAUSA300s049	690547	691421	3221.04	3051.29	3179.47	3150.6	16012.2	16012.2	14048.4	15357.6	22254.7	19830.1	19830.1	20638.3	29247.9	18107.7	19830.1	22395.2	4.87449	6.5506	7.10825
tsr25	SAUSA300s289	1442861	1443042	47.22	68.11	65.77	60.37	379.26	254.12	237.95	290.44	298.48	101.92	285.3	228.57	293.42	117.32	251.33	220.69	4.811	3.78615	3.65562
Sau-6515	SAUSA300s190	1980758	1982843	8.19	9.29	10.03	9.17	33.17	50	38.29	40.48	33.17	35.58	38.44	35.73	44.56	35.64	30.08	36.76	4.41439	3.8964	4.00872
JKD6008sRNA073	SAUSA300s211	432768	432928	8.99	5.97	4.75	6.57	58.18	25.39	1.49	28.35	35.11	0.28	26.87	20.76	32.42	39.88	17.59	29.97	4.31507	3.15982	4.56164
tsr22	SAUSA300s286	1165483	1165865	53.42	53.32	47.92	51.56	184.88	271.28	208.34	221.5	233.99	244.5	231.28	236.59	356.25	246.54	300.77	301.19	4.29597	4.58863	5.84154
T-box riboswitch	SAUSA300s010	1186868	1187063	276.72	277.78	290.02	281.5	1249.6	1207.99	1148.75	1202.11	682.23	794.25	841.3	772.59	1306.22	955.5	781.06	1014.26	4.27037	2.74455	3.60306
Teg108	SAUSA300s094	1328002	1328103	1.65	0	3.66	1.77	2.16	2.24	15.5	6.64	8.88	6.41	4.38	6.56	3.79	14.48	0.05	6.11	3.75141	3.70621	3.45198
JKD6008sRNA195	SAUSA300s232	1070444	1070796	147.33	152.38	146.82	148.84	383.76	623.33	575.11	527.4	1012.88	255.57	729.53	666	443.05	350.16	791.28	528.16	3.5434	4.4746	3.54851
rsaOA	SAUSA300s040	96983	97147	30.37	30.51	39	33.29	118.09	152.07	82.39	117.52	79.27	118.81	90.83	96.31	99.08	113.67	90.52	101.09	3.53019	2.89306	3.03665
tsr17	SAUSA300s281	973558	973971	9.49	7.9	9.24	8.88	4.08	41.7	43.66	29.81	26.46	34.13	24.57	28.39	10.49	20.1	25.86	18.82	3.35698	3.19707	2.11937
Sau-6454	SAUSA300s189	272435	277065	6.25	5.69	6.76	6.23	12.25	3.4	42.96	19.54	59.59	20.04	61.43	47.02	28.95	19.48	53.26	33.9	3.13644	7.54735	5.44141
Teg69	SAUSA300s147	1739245	1739574	401.46	433.1	425.62	420.06	1133.23	1336.75	1293.03	1254.34	818.45	964.69	1048.8	943.98	785.76	949.59	890.96	875.43	2.9861	2.24725	2.08406
Teg60	SAUSA300s091	1165848	1166064	273.51	264.91	299.51	279.31	785.76	849.19	772.9	802.61	1258.32	1093.6	949.59	1100.5	915.07	959.29	986.45	953.61	2.87355	3.94007	3.41416
Teg141	SAUSA300s104	2825507	2825886	185.03	187.93	193.68	188.88	606.89	551.19	468	542.03	422.94	421.36	450.26	431.52	801.29	464.36	480.17	581.94	2.86971	2.28463	3.081
RsaK	SAUSA300s056	223439	223648	39.68	43.62	41.98	41.76	59.1	190.73	107.74	119.19	89.13	127.88	73.63	96.88	136.69	65.27	67.05	89.67	2.85417	2.31992	2.14727
T-box riboswitch	SAUSA300s009	1131723	1131947	329.63	345.73	345.73	340.36	856.41	847.1	1207.99	970.5	959.29	1018.73	1055.9	1011.31	1048.8	1028.8	699.81	925.8	2.85139	2.9713	2.72006
sbrC	SAUSA300s113	691375	691666	2308.8	2266.77	2266.77	2280.78	3561.87	8657.56	6348.44	6189.29	6460.36	5562.41	7516.97	6513.25	11792.5	7516.97	7799.5	9036.33	2.71367	2.85571	3.96195
JKD6008sRNA401	SAUSA300s262	2777729	2780618	18.72	18.93	18.36	18.67	96.13	25.24	29.33	50.23	32.03	142.95	34.87	69.95	46.81	81.68	127.77	85.42	2.69041	3.74665	4.57525
Sau-23	SAUSA300s175	2315192	2317297	23.1	23.66	26.05	24.27	69.28	56.18	66.44	63.97	47.56	58.45	51.97	52.66	57.54	55.97	58.65	57.39	2.63576	2.16976	2.36465
sbrB	SAUSA300s112	1354681	1354791	94.21	73.39	89.13	85.58	174.84	234.36	257.43	222.21	160.13	135.32	221.62	172.36	278.08	198.8	211.27	229.38	2.59652	2.01402	2.6803
T-box riboswitch	SAUSA300s019	1842787	1843007	344.35	366.22	351.01	353.86	737.36	1107.97	890.96	912.09	915.07	872.84	794.25	860.72	1240.8	866.1	724.88	943.93	2.57754	2.43237	2.66752
rsaOE	SAUSA300s044	1887573	1887773	94.14	100.01	105.52	99.89	161.47	231.28	358.69	250.48	207.06	263.67	257.43	242.72	264.38	209.69	143.87	205.98	2.50756	2.42987	2.06207
Sau-6524	SAUSA300s191	1120084	1121312	22.41	11.53	16.91	16.95	46.02	46.23	32.36	41.53	31.8	43.22	39.11	38.05	42.28	38.7	33.39	38.12	2.45015	2.24484	2.24897
FMN riboswitch	SAUSA300s020	1898367	1898533	193.3	228.34	222.51	214.72	463.1	476.02	484.93	474.68	695.25	363.41	312.94	457.2	367.58	677.44	593.26	546.09	2.21069	2.12928	2.54327
